# Supplementary material for: Land conversion to agriculture induces taxonomic homogenization of soil microbial communities globally
Source: Nat Commun. 2024 Apr 29;15:3624. doi: 10.1038/s41467-024-47348-8 (PMC11058813; doi:10.1038/s41467-024-47348-8)
Supplement: Supplementary file 4 — Source Data [file 41467_2024_47348_MOESM4_ESM.xlsx]

## Sheet: Fig. 1a
	long	lat	group	order	region	subregion	reg
1	-69.8991	12.452	1	1	Aruba	NA	No
2	-69.8957	12.423	1	2	Aruba	NA	No
3	-69.9422	12.4385	1	3	Aruba	NA	No
4	-70.0042	12.5005	1	4	Aruba	NA	No
5	-70.0661	12.547	1	5	Aruba	NA	No
6	-70.0509	12.5971	1	6	Aruba	NA	No
7	-70.0351	12.6141	1	7	Aruba	NA	No
8	-69.9731	12.5676	1	8	Aruba	NA	No
9	-69.9118	12.4805	1	9	Aruba	NA	No
10	-69.8991	12.452	1	10	Aruba	NA	No
12	74.8913	37.2316	2	12	Afghanistan	NA	No
13	74.8402	37.2251	2	13	Afghanistan	NA	No
14	74.7674	37.2492	2	14	Afghanistan	NA	No
15	74.739	37.2856	2	15	Afghanistan	NA	No
16	74.7267	37.2907	2	16	Afghanistan	NA	No
17	74.6689	37.2667	2	17	Afghanistan	NA	No
18	74.559	37.2366	2	18	Afghanistan	NA	No
19	74.3722	37.1577	2	19	Afghanistan	NA	No
20	74.3762	37.1374	2	20	Afghanistan	NA	No
21	74.498	37.0572	2	21	Afghanistan	NA	No
22	74.5265	37.0307	2	22	Afghanistan	NA	No
23	74.5414	37.0222	2	23	Afghanistan	NA	No
24	74.4311	36.9837	2	24	Afghanistan	NA	No
25	74.1947	36.8969	2	25	Afghanistan	NA	No
26	74.0389	36.8257	2	26	Afghanistan	NA	No
27	74.0019	36.8231	2	27	Afghanistan	NA	No
28	73.9078	36.8529	2	28	Afghanistan	NA	No
29	73.7691	36.8885	2	29	Afghanistan	NA	No
30	73.7318	36.8878	2	30	Afghanistan	NA	No
31	73.4111	36.8817	2	31	Afghanistan	NA	No
32	73.1168	36.8686	2	32	Afghanistan	NA	No
33	72.9937	36.8516	2	33	Afghanistan	NA	No
34	72.7662	36.835	2	34	Afghanistan	NA	No
35	72.6229	36.8296	2	35	Afghanistan	NA	No
36	72.5313	36.802	2	36	Afghanistan	NA	No
37	72.4312	36.7658	2	37	Afghanistan	NA	No
38	72.327	36.7424	2	38	Afghanistan	NA	No
39	72.2498	36.7347	2	39	Afghanistan	NA	No
40	72.1567	36.7009	2	40	Afghanistan	NA	No
41	72.0956	36.6337	2	41	Afghanistan	NA	No
42	71.9207	36.5342	2	42	Afghanistan	NA	No
43	71.8223	36.4861	2	43	Afghanistan	NA	No
44	71.7727	36.4318	2	44	Afghanistan	NA	No
45	71.7164	36.4266	2	45	Afghanistan	NA	No
46	71.6205	36.4365	2	46	Afghanistan	NA	No
47	71.5459	36.3777	2	47	Afghanistan	NA	No
48	71.4633	36.2933	2	48	Afghanistan	NA	No
49	71.3126	36.1712	2	49	Afghanistan	NA	No
50	71.2329	36.1218	2	50	Afghanistan	NA	No
51	71.1851	36.0421	2	51	Afghanistan	NA	No
52	71.2202	36.0007	2	52	Afghanistan	NA	No
53	71.3429	35.9385	2	53	Afghanistan	NA	No
54	71.3976	35.8802	2	54	Afghanistan	NA	No
55	71.4275	35.8337	2	55	Afghanistan	NA	No
56	71.4836	35.7146	2	56	Afghanistan	NA	No
57	71.519	35.5975	2	57	Afghanistan	NA	No
58	71.572	35.5468	2	58	Afghanistan	NA	No
59	71.5874	35.4608	2	59	Afghanistan	NA	No
60	71.6006	35.4079	2	60	Afghanistan	NA	No
61	71.572	35.3704	2	61	Afghanistan	NA	No
62	71.5455	35.3285	2	62	Afghanistan	NA	No
63	71.5455	35.2889	2	63	Afghanistan	NA	No
64	71.5772	35.248	2	64	Afghanistan	NA	No
65	71.6053	35.2118	2	65	Afghanistan	NA	No
66	71.6205	35.183	2	66	Afghanistan	NA	No
67	71.6017	35.1507	2	67	Afghanistan	NA	No
68	71.5455	35.1014	2	68	Afghanistan	NA	No
69	71.5171	35.0511	2	69	Afghanistan	NA	No
70	71.4551	34.9669	2	70	Afghanistan	NA	No
71	71.3581	34.9096	2	71	Afghanistan	NA	No
72	71.2941	34.8677	2	72	Afghanistan	NA	No
73	71.2258	34.7795	2	73	Afghanistan	NA	No
74	71.1133	34.6816	2	74	Afghanistan	NA	No
75	71.0656	34.5996	2	75	Afghanistan	NA	No
76	71.0163	34.5546	2	76	Afghanistan	NA	No
77	70.9656	34.5304	2	77	Afghanistan	NA	No
78	70.9789	34.4863	2	78	Afghanistan	NA	No
79	71.0229	34.4312	2	79	Afghanistan	NA	No
80	71.0957	34.3694	2	80	Afghanistan	NA	No
81	71.0924	34.2732	2	81	Afghanistan	NA	No
82	71.0891	34.2041	2	82	Afghanistan	NA	No
83	71.0913	34.1203	2	83	Afghanistan	NA	No
84	71.0516	34.0497	2	84	Afghanistan	NA	No
85	70.8484	33.9819	2	85	Afghanistan	NA	No
86	70.654	33.9523	2	86	Afghanistan	NA	No
87	70.4157	33.9504	2	87	Afghanistan	NA	No
88	70.3257	33.9611	2	88	Afghanistan	NA	No
89	70.2536	33.976	2	89	Afghanistan	NA	No
90	69.9947	34.0518	2	90	Afghanistan	NA	No
91	69.8896	34.0073	2	91	Afghanistan	NA	No
92	69.8681	33.8977	2	92	Afghanistan	NA	No
93	70.0566	33.7199	2	93	Afghanistan	NA	No
94	70.1342	33.6208	2	94	Afghanistan	NA	No
95	70.2197	33.4547	2	95	Afghanistan	NA	No
96	70.2842	33.369	2	96	Afghanistan	NA	No
97	70.2611	33.289	2	97	Afghanistan	NA	No
98	70.0902	33.1981	2	98	Afghanistan	NA	No
99	69.9201	33.1125	2	99	Afghanistan	NA	No
100	69.7037	33.0947	2	100	Afghanistan	NA	No
101	69.5678	33.0642	2	101	Afghanistan	NA	No
102	69.5016	33.0201	2	102	Afghanistan	NA	No
103	69.4531	32.8328	2	103	Afghanistan	NA	No
104	69.4046	32.7643	2	104	Afghanistan	NA	No
105	69.4054	32.6827	2	105	Afghanistan	NA	No
106	69.3595	32.5903	2	106	Afghanistan	NA	No
107	69.2899	32.5306	2	107	Afghanistan	NA	No
108	69.2414	32.4335	2	108	Afghanistan	NA	No
109	69.2565	32.2495	2	109	Afghanistan	NA	No
110	69.2793	31.9368	2	110	Afghanistan	NA	No
111	69.1869	31.8381	2	111	Afghanistan	NA	No
112	69.0831	31.7385	2	112	Afghanistan	NA	No
113	68.9734	31.6674	2	113	Afghanistan	NA	No
114	68.8689	31.6342	2	114	Afghanistan	NA	No
115	68.7823	31.6464	2	115	Afghanistan	NA	No
116	68.7137	31.7081	2	116	Afghanistan	NA	No
117	68.6732	31.7597	2	117	Afghanistan	NA	No
118	68.5977	31.803	2	118	Afghanistan	NA	No
119	68.5207	31.7941	2	119	Afghanistan	NA	No
120	68.4433	31.7545	2	120	Afghanistan	NA	No
121	68.3198	31.7677	2	121	Afghanistan	NA	No
122	68.214	31.8074	2	122	Afghanistan	NA	No
123	68.161	31.803	2	123	Afghanistan	NA	No
124	68.1302	31.7633	2	124	Afghanistan	NA	No
125	68.0172	31.678	2	125	Afghanistan	NA	No
126	67.7398	31.5482	2	126	Afghanistan	NA	No
127	67.6268	31.5388	2	127	Afghanistan	NA	No
128	67.5782	31.5065	2	128	Afghanistan	NA	No
129	67.5976	31.4533	2	129	Afghanistan	NA	No
130	67.6471	31.41	2	130	Afghanistan	NA	No
131	67.7335	31.3792	2	131	Afghanistan	NA	No
132	67.7379	31.3439	2	132	Afghanistan	NA	No
133	67.6615	31.313	2	133	Afghanistan	NA	No
134	67.5964	31.2777	2	134	Afghanistan	NA	No
135	67.4528	31.2346	2	135	Afghanistan	NA	No
136	67.2873	31.2178	2	136	Afghanistan	NA	No
137	67.1159	31.2429	2	137	Afghanistan	NA	No
138	67.0277	31.3002	2	138	Afghanistan	NA	No
139	66.9243	31.3056	2	139	Afghanistan	NA	No
140	66.8293	31.2637	2	140	Afghanistan	NA	No
141	66.7313	31.1945	2	141	Afghanistan	NA	No
142	66.6242	31.046	2	142	Afghanistan	NA	No
143	66.5958	31.02	2	143	Afghanistan	NA	No
144	66.5668	30.9966	2	144	Afghanistan	NA	No
145	66.4974	30.9646	2	145	Afghanistan	NA	No
146	66.3972	30.9122	2	146	Afghanistan	NA	No
147	66.3469	30.8028	2	147	Afghanistan	NA	No
148	66.2869	30.6079	2	148	Afghanistan	NA	No
149	66.301	30.503	2	149	Afghanistan	NA	No
150	66.3055	30.3211	2	150	Afghanistan	NA	No
151	66.2818	30.1935	2	151	Afghanistan	NA	No
152	66.2385	30.1096	2	152	Afghanistan	NA	No
153	66.2472	30.0435	2	153	Afghanistan	NA	No
154	66.3134	29.9686	2	154	Afghanistan	NA	No
155	66.2869	29.92	2	155	Afghanistan	NA	No
156	66.2313	29.8657	2	156	Afghanistan	NA	No
157	66.1771	29.8356	2	157	Afghanistan	NA	No
158	65.9616	29.7789	2	158	Afghanistan	NA	No
159	65.6662	29.7013	2	159	Afghanistan	NA	No
160	65.471	29.6516	2	160	Afghanistan	NA	No
161	65.1805	29.5776	2	161	Afghanistan	NA	No
162	65.0955	29.5595	2	162	Afghanistan	NA	No
163	64.9189	29.5528	2	163	Afghanistan	NA	No
164	64.8273	29.5642	2	164	Afghanistan	NA	No
165	64.7035	29.5671	2	165	Afghanistan	NA	No
166	64.5211	29.5645	2	166	Afghanistan	NA	No
167	64.3938	29.5443	2	167	Afghanistan	NA	No
168	64.2661	29.5069	2	168	Afghanistan	NA	No
169	64.1722	29.4604	2	169	Afghanistan	NA	No
170	64.118	29.4143	2	170	Afghanistan	NA	No
171	64.0987	29.3919	2	171	Afghanistan	NA	No
172	63.971	29.4301	2	172	Afghanistan	NA	No
173	63.5676	29.498	2	173	Afghanistan	NA	No
174	62.4766	29.4083	2	174	Afghanistan	NA	No
175	62.3734	29.4254	2	175	Afghanistan	NA	No
176	62.001	29.5304	2	176	Afghanistan	NA	No
177	61.5215	29.6657	2	177	Afghanistan	NA	No
178	61.2244	29.7494	2	178	Afghanistan	NA	No
179	60.8434	29.8587	2	179	Afghanistan	NA	No
180	61.1041	30.1284	2	180	Afghanistan	NA	No
181	61.3316	30.3637	2	181	Afghanistan	NA	No
182	61.5595	30.5994	2	182	Afghanistan	NA	No
183	61.7842	30.8319	2	183	Afghanistan	NA	No
184	61.8108	30.9133	2	184	Afghanistan	NA	No
185	61.8143	31.0726	2	185	Afghanistan	NA	No
186	61.7551	31.2853	2	186	Afghanistan	NA	No
187	61.6602	31.3824	2	187	Afghanistan	NA	No
188	61.3465	31.4216	2	188	Afghanistan	NA	No
189	61.1107	31.4511	2	189	Afghanistan	NA	No
190	60.8541	31.4833	2	190	Afghanistan	NA	No
191	60.8207	31.4952	2	191	Afghanistan	NA	No
192	60.7916	31.6606	2	192	Afghanistan	NA	No
193	60.8043	31.7345	2	193	Afghanistan	NA	No
194	60.7875	31.8772	2	194	Afghanistan	NA	No
195	60.7899	31.9871	2	195	Afghanistan	NA	No
196	60.8272	32.168	2	196	Afghanistan	NA	No
197	60.8293	32.2494	2	197	Afghanistan	NA	No
198	60.7104	32.6	2	198	Afghanistan	NA	No
199	60.6445	32.7944	2	199	Afghanistan	NA	No
200	60.5766	32.9949	2	200	Afghanistan	NA	No
201	60.5619	33.0588	2	201	Afghanistan	NA	No
202	60.5605	33.1378	2	202	Afghanistan	NA	No
203	60.7181	33.3235	2	203	Afghanistan	NA	No
204	60.7669	33.3638	2	204	Afghanistan	NA	No
205	60.8593	33.4562	2	205	Afghanistan	NA	No
206	60.917	33.5052	2	206	Afghanistan	NA	No
207	60.9069	33.539	2	207	Afghanistan	NA	No
208	60.8064	33.5587	2	208	Afghanistan	NA	No
209	60.6546	33.5604	2	209	Afghanistan	NA	No
210	60.5738	33.5883	2	210	Afghanistan	NA	No
211	60.5108	33.6389	2	211	Afghanistan	NA	No
212	60.4859	33.7119	2	212	Afghanistan	NA	No
213	60.5271	33.842	2	213	Afghanistan	NA	No
214	60.4857	34.0948	2	214	Afghanistan	NA	No
215	60.5702	34.2196	2	215	Afghanistan	NA	No
216	60.6427	34.3072	2	216	Afghanistan	NA	No
217	60.8895	34.3194	2	217	Afghanistan	NA	No
218	60.8039	34.418	2	218	Afghanistan	NA	No
219	60.7626	34.4752	2	219	Afghanistan	NA	No
220	60.7361	34.4918	2	220	Afghanistan	NA	No
221	60.7263	34.5183	2	221	Afghanistan	NA	No
222	60.7395	34.5447	2	222	Afghanistan	NA	No
223	60.8023	34.5546	2	223	Afghanistan	NA	No
224	60.8453	34.5877	2	224	Afghanistan	NA	No
225	60.9147	34.634	2	225	Afghanistan	NA	No
226	60.9512	34.6539	2	226	Afghanistan	NA	No
227	60.9578	34.7101	2	227	Afghanistan	NA	No
228	60.9908	34.7498	2	228	Afghanistan	NA	No
229	61.0404	34.7994	2	229	Afghanistan	NA	No
230	61.0801	34.8556	2	230	Afghanistan	NA	No
231	61.0702	34.9217	2	231	Afghanistan	NA	No
232	61.1066	35.0011	2	232	Afghanistan	NA	No
233	61.1231	35.0507	2	233	Afghanistan	NA	No
234	61.1496	35.0938	2	234	Afghanistan	NA	No
235	61.1265	35.1565	2	235	Afghanistan	NA	No
236	61.1066	35.2095	2	236	Afghanistan	NA	No
237	61.1	35.2723	2	237	Afghanistan	NA	No
238	61.1396	35.2889	2	238	Afghanistan	NA	No
239	61.1893	35.312	2	239	Afghanistan	NA	No
240	61.1992	35.3616	2	240	Afghanistan	NA	No
241	61.2257	35.4245	2	241	Afghanistan	NA	No
242	61.2455	35.4741	2	242	Afghanistan	NA	No
243	61.2785	35.5138	2	243	Afghanistan	NA	No
244	61.2818	35.5534	2	244	Afghanistan	NA	No
245	61.262	35.6196	2	245	Afghanistan	NA	No
246	61.3447	35.6295	2	246	Afghanistan	NA	No
247	61.3777	35.5931	2	247	Afghanistan	NA	No
248	61.4218	35.5458	2	248	Afghanistan	NA	No
249	61.5428	35.4579	2	249	Afghanistan	NA	No
250	61.621	35.4323	2	250	Afghanistan	NA	No
251	61.7197	35.4194	2	251	Afghanistan	NA	No
252	61.841	35.4315	2	252	Afghanistan	NA	No
253	61.9381	35.4479	2	253	Afghanistan	NA	No
254	61.9839	35.4437	2	254	Afghanistan	NA	No
255	62.0896	35.3797	2	255	Afghanistan	NA	No
256	62.2131	35.2899	2	256	Afghanistan	NA	No
257	62.2528	35.2502	2	257	Afghanistan	NA	No
258	62.2712	35.1891	2	258	Afghanistan	NA	No
259	62.3078	35.1708	2	259	Afghanistan	NA	No
260	62.3866	35.2313	2	260	Afghanistan	NA	No
261	62.4629	35.2514	2	261	Afghanistan	NA	No
262	62.5331	35.2399	2	262	Afghanistan	NA	No
263	62.6105	35.2332	2	263	Afghanistan	NA	No
264	62.6881	35.2553	2	264	Afghanistan	NA	No
265	62.7227	35.2713	2	265	Afghanistan	NA	No
266	62.858	35.3497	2	266	Afghanistan	NA	No
267	62.9803	35.4092	2	267	Afghanistan	NA	No
268	63.0566	35.4458	2	268	Afghanistan	NA	No
269	63.0842	35.5681	2	269	Afghanistan	NA	No
270	63.1193	35.6376	2	270	Afghanistan	NA	No
271	63.1697	35.6781	2	271	Afghanistan	NA	No
272	63.1508	35.7283	2	272	Afghanistan	NA	No
273	63.13	35.7667	2	273	Afghanistan	NA	No
274	63.1086	35.8187	2	274	Afghanistan	NA	No
275	63.13	35.8462	2	275	Afghanistan	NA	No
276	63.1789	35.8584	2	276	Afghanistan	NA	No
277	63.3017	35.8584	2	277	Afghanistan	NA	No
278	63.517	35.9131	2	278	Afghanistan	NA	No
279	63.6966	35.9678	2	279	Afghanistan	NA	No
280	63.8625	36.0124	2	280	Afghanistan	NA	No
281	63.9381	36.0197	2	281	Afghanistan	NA	No
282	64.0097	36.0121	2	282	Afghanistan	NA	No
283	64.0424	36.0251	2	283	Afghanistan	NA	No
284	64.0514	36.0676	2	284	Afghanistan	NA	No
285	64.0922	36.1127	2	285	Afghanistan	NA	No
286	64.1844	36.1489	2	286	Afghanistan	NA	No
287	64.358	36.2261	2	287	Afghanistan	NA	No
288	64.511	36.3407	2	288	Afghanistan	NA	No
289	64.5658	36.4276	2	289	Afghanistan	NA	No
290	64.6025	36.5545	2	290	Afghanistan	NA	No
291	64.6743	36.7502	2	291	Afghanistan	NA	No
292	64.7531	36.9648	2	292	Afghanistan	NA	No
293	64.7824	37.0593	2	293	Afghanistan	NA	No
294	64.8163	37.1321	2	294	Afghanistan	NA	No
295	64.9516	37.1936	2	295	Afghanistan	NA	No
296	65.0896	37.2379	2	296	Afghanistan	NA	No
297	65.3036	37.2468	2	297	Afghanistan	NA	No
298	65.555	37.2512	2	298	Afghanistan	NA	No
299	65.608	37.3684	2	299	Afghanistan	NA	No
300	65.6412	37.4678	2	300	Afghanistan	NA	No
301	65.683	37.5191	2	301	Afghanistan	NA	No
302	65.7439	37.5608	2	302	Afghanistan	NA	No
303	65.765	37.5691	2	303	Afghanistan	NA	No
304	65.9007	37.5081	2	304	Afghanistan	NA	No
305	66.1084	37.4147	2	305	Afghanistan	NA	No
306	66.3503	37.3682	2	306	Afghanistan	NA	No
307	66.4719	37.3447	2	307	Afghanistan	NA	No
308	66.5223	37.3485	2	308	Afghanistan	NA	No
309	66.8277	37.3713	2	309	Afghanistan	NA	No
310	67.0688	37.3348	2	310	Afghanistan	NA	No
311	67.1955	37.2352	2	311	Afghanistan	NA	No
312	67.3197	37.2096	2	312	Afghanistan	NA	No
313	67.4417	37.258	2	313	Afghanistan	NA	No
314	67.5173	37.2667	2	314	Afghanistan	NA	No
315	67.5465	37.2356	2	315	Afghanistan	NA	No
316	67.6074	37.2225	2	316	Afghanistan	NA	No
317	67.7	37.2272	2	317	Afghanistan	NA	No
318	67.7529	37.1998	2	318	Afghanistan	NA	No
319	67.759	37.1722	2	319	Afghanistan	NA	No
320	67.766	37.1401	2	320	Afghanistan	NA	No
321	67.8345	37.0642	2	321	Afghanistan	NA	No
322	67.958	36.972	2	322	Afghanistan	NA	No
323	68.0678	36.9498	2	323	Afghanistan	NA	No
324	68.2121	37.0215	2	324	Afghanistan	NA	No
325	68.2609	37.0131	2	325	Afghanistan	NA	No
326	68.2848	37.0363	2	326	Afghanistan	NA	No
327	68.2995	37.0884	2	327	Afghanistan	NA	No
328	68.3869	37.1375	2	328	Afghanistan	NA	No
329	68.5465	37.1834	2	329	Afghanistan	NA	No
330	68.637	37.2245	2	330	Afghanistan	NA	No
331	68.6691	37.2584	2	331	Afghanistan	NA	No
332	68.7232	37.268	2	332	Afghanistan	NA	No
333	68.782	37.258	2	333	Afghanistan	NA	No
334	68.8237	37.2707	2	334	Afghanistan	NA	No
335	68.8385	37.3028	2	335	Afghanistan	NA	No
336	68.8554	37.3168	2	336	Afghanistan	NA	No
337	68.8853	37.3281	2	337	Afghanistan	NA	No
338	68.9118	37.3339	2	338	Afghanistan	NA	No
339	68.9604	37.325	2	339	Afghanistan	NA	No
340	69.05	37.2665	2	340	Afghanistan	NA	No
341	69.1802	37.1583	2	341	Afghanistan	NA	No
342	69.2648	37.1084	2	342	Afghanistan	NA	No
343	69.3039	37.1169	2	343	Afghanistan	NA	No
344	69.3538	37.15	2	344	Afghanistan	NA	No
345	69.4145	37.2078	2	345	Afghanistan	NA	No
346	69.4297	37.2909	2	346	Afghanistan	NA	No
347	69.3992	37.3993	2	347	Afghanistan	NA	No
348	69.4201	37.4867	2	348	Afghanistan	NA	No
349	69.4921	37.5531	2	349	Afghanistan	NA	No
350	69.6258	37.594	2	350	Afghanistan	NA	No
351	69.8209	37.6096	2	351	Afghanistan	NA	No
352	69.9406	37.6003	2	352	Afghanistan	NA	No
353	69.985	37.5662	2	353	Afghanistan	NA	No
354	70.0447	37.5472	2	354	Afghanistan	NA	No
355	70.1198	37.5435	2	355	Afghanistan	NA	No
356	70.1887	37.5825	2	356	Afghanistan	NA	No
357	70.2515	37.6642	2	357	Afghanistan	NA	No
358	70.255	37.7654	2	358	Afghanistan	NA	No
359	70.1994	37.886	2	359	Afghanistan	NA	No
360	70.2146	37.9244	2	360	Afghanistan	NA	No
361	70.2388	37.9412	2	361	Afghanistan	NA	No
362	70.3133	37.9848	2	362	Afghanistan	NA	No
363	70.4178	38.0754	2	363	Afghanistan	NA	No
364	70.5186	38.192	2	364	Afghanistan	NA	No
365	70.6158	38.3344	2	365	Afghanistan	NA	No
366	70.7359	38.4226	2	366	Afghanistan	NA	No
367	70.8789	38.4564	2	367	Afghanistan	NA	No
368	71.0521	38.4179	2	368	Afghanistan	NA	No
369	71.2559	38.307	2	369	Afghanistan	NA	No
370	71.3327	38.1703	2	370	Afghanistan	NA	No
371	71.2828	38.0079	2	371	Afghanistan	NA	No
372	71.2785	37.9184	2	372	Afghanistan	NA	No
373	71.3199	37.9019	2	373	Afghanistan	NA	No
374	71.3896	37.9063	2	374	Afghanistan	NA	No
375	71.4878	37.9319	2	375	Afghanistan	NA	No
376	71.552	37.9332	2	376	Afghanistan	NA	No
377	71.5822	37.9101	2	377	Afghanistan	NA	No
378	71.5804	37.8643	2	378	Afghanistan	NA	No
379	71.5462	37.7957	2	379	Afghanistan	NA	No
380	71.5051	37.6029	2	380	Afghanistan	NA	No
381	71.4797	37.436	2	381	Afghanistan	NA	No
382	71.4548	37.2718	2	382	Afghanistan	NA	No
383	71.4329	37.1275	2	383	Afghanistan	NA	No
384	71.4719	37.0151	2	384	Afghanistan	NA	No
385	71.5309	36.8451	2	385	Afghanistan	NA	No
386	71.5975	36.7329	2	386	Afghanistan	NA	No
387	71.6656	36.6969	2	387	Afghanistan	NA	No
388	71.7338	36.684	2	388	Afghanistan	NA	No
389	71.802	36.6943	2	389	Afghanistan	NA	No
390	71.942	36.7665	2	390	Afghanistan	NA	No
391	72.1535	36.9005	2	391	Afghanistan	NA	No
392	72.3588	36.9829	2	392	Afghanistan	NA	No
393	72.6574	37.0291	2	393	Afghanistan	NA	No
394	72.757	37.1727	2	394	Afghanistan	NA	No
395	72.8955	37.2675	2	395	Afghanistan	NA	No
396	73.2111	37.4085	2	396	Afghanistan	NA	No
397	73.3829	37.4623	2	397	Afghanistan	NA	No
398	73.4813	37.4717	2	398	Afghanistan	NA	No
399	73.6047	37.446	2	399	Afghanistan	NA	No
400	73.6326	37.4372	2	400	Afghanistan	NA	No
401	73.6571	37.4305	2	401	Afghanistan	NA	No
402	73.7206	37.4188	2	402	Afghanistan	NA	No
403	73.7338	37.3758	2	403	Afghanistan	NA	No
404	73.7173	37.3294	2	404	Afghanistan	NA	No
405	73.6488	37.2912	2	405	Afghanistan	NA	No
406	73.6275	37.2616	2	406	Afghanistan	NA	No
407	73.6535	37.2394	2	407	Afghanistan	NA	No
408	73.7496	37.2318	2	408	Afghanistan	NA	No
409	73.9488	37.2832	2	409	Afghanistan	NA	No
410	74.0777	37.3162	2	410	Afghanistan	NA	No
411	74.1671	37.3294	2	411	Afghanistan	NA	No
412	74.2035	37.3725	2	412	Afghanistan	NA	No
413	74.2597	37.4154	2	413	Afghanistan	NA	No
414	74.349	37.4188	2	414	Afghanistan	NA	No
415	74.4449	37.3956	2	415	Afghanistan	NA	No
416	74.5242	37.3824	2	416	Afghanistan	NA	No
417	74.6594	37.3945	2	417	Afghanistan	NA	No
418	74.7306	37.357	2	418	Afghanistan	NA	No
419	74.8305	37.2859	2	419	Afghanistan	NA	No
420	74.8754	37.242	2	420	Afghanistan	NA	No
421	74.8913	37.2316	2	421	Afghanistan	NA	No
423	23.9665	-10.8718	3	423	Angola	NA	No
424	23.9883	-11.0028	3	424	Angola	NA	No
425	24.0101	-11.1848	3	425	Angola	NA	No
426	24.0256	-11.3156	3	426	Angola	NA	No
427	24.0414	-11.3741	3	427	Angola	NA	No
428	24.0467	-11.4054	3	428	Angola	NA	No
429	24.0293	-11.4392	3	429	Angola	NA	No
430	24.0146	-11.5177	3	430	Angola	NA	No
431	23.9868	-11.5872	3	431	Angola	NA	No
432	23.971	-11.6358	3	432	Angola	NA	No
433	23.9839	-11.725	3	433	Angola	NA	No
434	23.9734	-11.8529	3	434	Angola	NA	No
435	23.9623	-11.9879	3	435	Angola	NA	No
436	23.9589	-12.1178	3	436	Angola	NA	No
437	23.9965	-12.3507	3	437	Angola	NA	No
438	23.9913	-12.4222	3	438	Angola	NA	No
439	23.9447	-12.5437	3	439	Angola	NA	No
440	23.9094	-12.6361	3	440	Angola	NA	No
441	23.8865	-12.7433	3	441	Angola	NA	No
442	23.8824	-12.799	3	442	Angola	NA	No
443	23.9681	-12.9569	3	443	Angola	NA	No
444	23.963	-12.9885	3	444	Angola	NA	No
445	23.8975	-12.9982	3	445	Angola	NA	No
446	23.8432	-13.001	3	446	Angola	NA	No
447	23.6358	-13.001	3	447	Angola	NA	No
448	23.3387	-13.001	3	448	Angola	NA	No
449	23.0415	-13.001	3	449	Angola	NA	No
450	22.7443	-13.001	3	450	Angola	NA	No
451	22.471	-13.001	3	451	Angola	NA	No
452	22.2096	-13.001	3	452	Angola	NA	No
453	21.9789	-13.001	3	453	Angola	NA	No
454	21.979	-13.1568	3	454	Angola	NA	No
455	21.9791	-13.4777	3	455	Angola	NA	No
456	21.9791	-13.7987	3	456	Angola	NA	No
457	21.9793	-14.1196	3	457	Angola	NA	No
458	21.9794	-14.4405	3	458	Angola	NA	No
459	21.9795	-14.7614	3	459	Angola	NA	No
460	21.9796	-15.0823	3	460	Angola	NA	No
461	21.9797	-15.4032	3	461	Angola	NA	No
462	21.9798	-15.7241	3	462	Angola	NA	No
463	21.9798	-15.9556	3	463	Angola	NA	No
464	22.0402	-16.2628	3	464	Angola	NA	No
465	22.1507	-16.5972	3	465	Angola	NA	No
466	22.1939	-16.6281	3	466	Angola	NA	No
467	22.3051	-16.6896	3	467	Angola	NA	No
468	22.4595	-16.8151	3	468	Angola	NA	No
469	22.546	-16.9103	3	469	Angola	NA	No
470	22.722	-17.0753	3	470	Angola	NA	No
471	22.9559	-17.2857	3	471	Angola	NA	No
472	23.1816	-17.4744	3	472	Angola	NA	No
473	23.3807	-17.6406	3	473	Angola	NA	No
474	23.0683	-17.6988	3	474	Angola	NA	No
475	22.624	-17.7816	3	475	Angola	NA	No
476	22.3242	-17.8375	3	476	Angola	NA	No
477	21.9608	-17.9052	3	477	Angola	NA	No
478	21.7185	-17.9478	3	478	Angola	NA	No
479	21.4169	-18.0007	3	479	Angola	NA	No
480	21.3687	-17.9995	3	480	Angola	NA	No
481	21.2879	-17.963	3	481	Angola	NA	No
482	21.1135	-17.9558	3	482	Angola	NA	No
483	20.9083	-18.0061	3	483	Angola	NA	No
484	20.7455	-18.0197	3	484	Angola	NA	No
485	20.6251	-17.9967	3	485	Angola	NA	No
486	20.5076	-17.9525	3	486	Angola	NA	No
487	20.393	-17.8874	3	487	Angola	NA	No
488	20.1943	-17.8637	3	488	Angola	NA	No
489	19.9118	-17.8813	3	489	Angola	NA	No
490	19.6394	-17.8687	3	490	Angola	NA	No
491	19.3771	-17.8255	3	491	Angola	NA	No
492	19.1895	-17.8085	3	492	Angola	NA	No
493	19.0765	-17.8177	3	493	Angola	NA	No
494	18.9553	-17.8035	3	494	Angola	NA	No
495	18.826	-17.7663	3	495	Angola	NA	No
496	18.7181	-17.7032	3	496	Angola	NA	No
497	18.5882	-17.57	3	497	Angola	NA	No
498	18.4866	-17.4428	3	498	Angola	NA	No
499	18.4604	-17.4246	3	499	Angola	NA	No
500	18.4282	-17.4052	3	500	Angola	NA	No
501	18.3964	-17.3994	3	501	Angola	NA	No
502	18.1088	-17.396	3	502	Angola	NA	No
503	17.8354	-17.3928	3	503	Angola	NA	No
504	17.6788	-17.3926	3	504	Angola	NA	No
505	17.2963	-17.392	3	505	Angola	NA	No
506	16.9137	-17.3914	3	506	Angola	NA	No
507	16.5311	-17.3908	3	507	Angola	NA	No
508	16.1484	-17.3902	3	508	Angola	NA	No
509	15.7658	-17.3896	3	509	Angola	NA	No
510	15.3832	-17.3892	3	510	Angola	NA	No
511	15.0006	-17.3886	3	511	Angola	NA	No
512	14.618	-17.388	3	512	Angola	NA	No
513	14.4147	-17.3877	3	513	Angola	NA	No
514	14.2259	-17.3978	3	514	Angola	NA	No
515	14.0175	-17.4089	3	515	Angola	NA	No
516	13.9874	-17.4042	3	516	Angola	NA	No
517	13.938	-17.3888	3	517	Angola	NA	No
518	13.9042	-17.3607	3	518	Angola	NA	No
519	13.792	-17.2884	3	519	Angola	NA	No
520	13.6943	-17.2335	3	520	Angola	NA	No
521	13.5617	-17.1412	3	521	Angola	NA	No
522	13.476	-17.04	3	522	Angola	NA	No
523	13.4037	-17.0078	3	523	Angola	NA	No
524	13.2757	-16.9896	3	524	Angola	NA	No
525	13.1795	-16.9717	3	525	Angola	NA	No
526	13.1012	-16.9677	3	526	Angola	NA	No
527	12.9632	-17.0154	3	527	Angola	NA	No
528	12.8593	-17.0626	3	528	Angola	NA	No
529	12.7852	-17.1082	3	529	Angola	NA	No
530	12.6565	-17.1605	3	530	Angola	NA	No
531	12.5481	-17.2127	3	531	Angola	NA	No
532	12.3593	-17.2059	3	532	Angola	NA	No
533	12.3185	-17.2134	3	533	Angola	NA	No
534	12.2134	-17.21	3	534	Angola	NA	No
535	12.1144	-17.1646	3	535	Angola	NA	No
536	12.014	-17.1686	3	536	Angola	NA	No
537	11.9025	-17.2266	3	537	Angola	NA	No
538	11.7431	-17.2492	3	538	Angola	NA	No
539	11.7801	-16.8713	3	539	Angola	NA	No
540	11.8189	-16.7041	3	540	Angola	NA	No
541	11.8199	-16.5043	3	541	Angola	NA	No
542	11.797	-15.9864	3	542	Angola	NA	No
543	11.7694	-15.9153	3	543	Angola	NA	No
544	11.7509	-15.8319	3	544	Angola	NA	No
545	11.8497	-15.7684	3	545	Angola	NA	No
546	11.8999	-15.7198	3	546	Angola	NA	No
547	11.9679	-15.634	3	547	Angola	NA	No
548	12.0161	-15.5137	3	548	Angola	NA	No
549	12.0732	-15.2482	3	549	Angola	NA	No
550	12.2805	-14.6375	3	550	Angola	NA	No
551	12.3789	-14.0391	3	551	Angola	NA	No
552	12.5037	-13.7555	3	552	Angola	NA	No
553	12.5505	-13.4378	3	553	Angola	NA	No
554	12.8977	-13.0277	3	554	Angola	NA	No
555	12.9832	-12.7757	3	555	Angola	NA	No
556	13.1627	-12.6521	3	556	Angola	NA	No
557	13.417	-12.5204	3	557	Angola	NA	No
558	13.5979	-12.2861	3	558	Angola	NA	No
559	13.6855	-12.1238	3	559	Angola	NA	No
560	13.7854	-11.8128	3	560	Angola	NA	No
561	13.7843	-11.488	3	561	Angola	NA	No
562	13.8475	-11.0544	3	562	Angola	NA	No
563	13.8336	-10.9297	3	563	Angola	NA	No
564	13.739	-10.7571	3	564	Angola	NA	No
565	13.7214	-10.6336	3	565	Angola	NA	No
566	13.6335	-10.5123	3	566	Angola	NA	No
567	13.5395	-10.4207	3	567	Angola	NA	No
568	13.4954	-10.2571	3	568	Angola	NA	No
569	13.3322	-9.99893	3	569	Angola	NA	No
570	13.2875	-9.82676	3	570	Angola	NA	No
571	13.2094	-9.70322	3	571	Angola	NA	No
572	13.1969	-9.55068	3	572	Angola	NA	No
573	13.1557	-9.38965	3	573	Angola	NA	No
574	13.076	-9.23037	3	574	Angola	NA	No
575	12.9985	-9.04805	3	575	Angola	NA	No
576	12.9985	-8.99102	3	576	Angola	NA	No
577	13.0468	-8.92227	3	577	Angola	NA	No
578	13.0928	-8.89971	3	578	Angola	NA	No
579	13.0772	-8.93428	3	579	Angola	NA	No
580	13.0466	-8.9752	3	580	Angola	NA	No
581	13.0538	-9.00684	3	581	Angola	NA	No
582	13.359	-8.68721	3	582	Angola	NA	No
583	13.3783	-8.62471	3	583	Angola	NA	No
584	13.3681	-8.55479	3	584	Angola	NA	No
585	13.3664	-8.46924	3	585	Angola	NA	No
586	13.3785	-8.36973	3	586	Angola	NA	No
587	13.0908	-7.78018	3	587	Angola	NA	No
588	12.8623	-7.23184	3	588	Angola	NA	No
589	12.8234	-6.95478	3	589	Angola	NA	No
590	12.5213	-6.59033	3	590	Angola	NA	No
591	12.4021	-6.35342	3	591	Angola	NA	No
592	12.3343	-6.1873	3	592	Angola	NA	No
593	12.2833	-6.12432	3	593	Angola	NA	No
594	12.3025	-6.09258	3	594	Angola	NA	No
595	12.3804	-6.08428	3	595	Angola	NA	No
596	12.5535	-6.0459	3	596	Angola	NA	No
597	12.7906	-6.00391	3	597	Angola	NA	No
598	13.0098	-5.90762	3	598	Angola	NA	No
599	13.0682	-5.86484	3	599	Angola	NA	No
600	13.1844	-5.85625	3	600	Angola	NA	No
601	13.3026	-5.88184	3	601	Angola	NA	No
602	13.3465	-5.86338	3	602	Angola	NA	No
603	13.3715	-5.86182	3	603	Angola	NA	No
604	13.649	-5.86172	3	604	Angola	NA	No
605	13.7646	-5.85518	3	605	Angola	NA	No
606	13.9785	-5.85723	3	606	Angola	NA	No
607	14.1138	-5.86514	3	607	Angola	NA	No
608	14.1908	-5.87598	3	608	Angola	NA	No
609	14.3986	-5.89268	3	609	Angola	NA	No
610	14.6579	-5.88887	3	610	Angola	NA	No
611	14.7494	-5.88008	3	611	Angola	NA	No
612	15.0894	-5.87451	3	612	Angola	NA	No
613	15.425	-5.86885	3	613	Angola	NA	No
614	15.727	-5.86387	3	614	Angola	NA	No
615	16.0602	-5.86494	3	615	Angola	NA	No
616	16.3152	-5.86563	3	616	Angola	NA	No
617	16.4314	-5.90019	3	617	Angola	NA	No
618	16.5371	-5.96582	3	618	Angola	NA	No
619	16.5852	-6.02529	3	619	Angola	NA	No
620	16.608	-6.05156	3	620	Angola	NA	No
621	16.6396	-6.11455	3	621	Angola	NA	No
622	16.6973	-6.16426	3	622	Angola	NA	No
623	16.7178	-6.24141	3	623	Angola	NA	No
624	16.701	-6.346	3	624	Angola	NA	No
625	16.7094	-6.47168	3	625	Angola	NA	No
626	16.743	-6.61846	3	626	Angola	NA	No
627	16.8131	-6.77256	3	627	Angola	NA	No
628	16.9194	-6.93398	3	628	Angola	NA	No
629	16.9658	-7.06211	3	629	Angola	NA	No
630	16.9521	-7.15703	3	630	Angola	NA	No
631	16.9848	-7.25742	3	631	Angola	NA	No
632	17.0638	-7.36309	3	632	Angola	NA	No
633	17.1216	-7.41904	3	633	Angola	NA	No
634	17.1551	-7.46133	3	634	Angola	NA	No
635	17.245	-7.62334	3	635	Angola	NA	No
636	17.4113	-7.88193	3	636	Angola	NA	No
637	17.536	-8.07588	3	637	Angola	NA	No
638	17.5796	-8.09902	3	638	Angola	NA	No
639	17.6434	-8.09072	3	639	Angola	NA	No
640	17.7788	-8.07139	3	640	Angola	NA	No
641	17.9131	-8.06768	3	641	Angola	NA	No
642	18.0088	-8.10762	3	642	Angola	NA	No
643	18.0472	-8.10078	3	643	Angola	NA	No
644	18.1915	-8.02383	3	644	Angola	NA	No
645	18.3349	-8.00029	3	645	Angola	NA	No
646	18.4847	-7.96855	3	646	Angola	NA	No
647	18.5627	-7.93594	3	647	Angola	NA	No
648	18.6534	-7.93604	3	648	Angola	NA	No
649	18.8983	-7.99814	3	649	Angola	NA	No
650	18.9444	-8.00146	3	650	Angola	NA	No
651	19.1427	-8.00146	3	651	Angola	NA	No
652	19.3408	-7.9666	3	652	Angola	NA	No
653	19.3699	-7.70654	3	653	Angola	NA	No
654	19.3717	-7.65508	3	654	Angola	NA	No
655	19.4193	-7.55732	3	655	Angola	NA	No
656	19.4799	-7.47217	3	656	Angola	NA	No
657	19.4874	-7.39072	3	657	Angola	NA	No
658	19.4838	-7.27949	3	658	Angola	NA	No
659	19.5276	-7.14443	3	659	Angola	NA	No
660	19.6604	-7.03711	3	660	Angola	NA	No
661	19.8752	-6.98633	3	661	Angola	NA	No
662	19.9975	-6.97646	3	662	Angola	NA	No
663	20.19	-6.94629	3	663	Angola	NA	No
664	20.4822	-6.91582	3	664	Angola	NA	No
665	20.59	-6.91992	3	665	Angola	NA	No
666	20.5987	-6.93516	3	666	Angola	NA	No
667	20.5369	-7.12178	3	667	Angola	NA	No
668	20.5358	-7.18281	3	668	Angola	NA	No
669	20.5584	-7.24443	3	669	Angola	NA	No
670	20.6078	-7.27773	3	670	Angola	NA	No
671	20.9109	-7.28145	3	671	Angola	NA	No
672	21.1903	-7.28496	3	672	Angola	NA	No
673	21.5108	-7.29668	3	673	Angola	NA	No
674	21.7511	-7.30547	3	674	Angola	NA	No
675	21.7816	-7.31465	3	675	Angola	NA	No
676	21.8061	-7.32861	3	676	Angola	NA	No
677	21.8416	-7.421	3	677	Angola	NA	No
678	21.8336	-7.60166	3	678	Angola	NA	No
679	21.7801	-7.86543	3	679	Angola	NA	No
680	21.8009	-8.11191	3	680	Angola	NA	No
681	21.8959	-8.34111	3	681	Angola	NA	No
682	21.9054	-8.69336	3	682	Angola	NA	No
683	21.8719	-8.90351	3	683	Angola	NA	No
684	21.8295	-9.16846	3	684	Angola	NA	No
685	21.8132	-9.46875	3	685	Angola	NA	No
686	21.8566	-9.59424	3	686	Angola	NA	No
687	21.9486	-9.72559	3	687	Angola	NA	No
688	22.0892	-9.86279	3	688	Angola	NA	No
689	22.1978	-10.0406	3	689	Angola	NA	No
690	22.2745	-10.2591	3	690	Angola	NA	No
691	22.3024	-10.3967	3	691	Angola	NA	No
692	22.2816	-10.4533	3	692	Angola	NA	No
693	22.2832	-10.5516	3	693	Angola	NA	No
694	22.307	-10.6913	3	694	Angola	NA	No
695	22.2805	-10.784	3	695	Angola	NA	No
696	22.2035	-10.8295	3	696	Angola	NA	No
697	22.1779	-10.8923	3	697	Angola	NA	No
698	22.2167	-11.0127	3	698	Angola	NA	No
699	22.2262	-11.122	3	699	Angola	NA	No
700	22.2566	-11.1637	3	700	Angola	NA	No
701	22.2788	-11.1941	3	701	Angola	NA	No
702	22.3149	-11.1986	3	702	Angola	NA	No
703	22.393	-11.1595	3	703	Angola	NA	No
704	22.4861	-11.0867	3	704	Angola	NA	No
705	22.561	-11.0559	3	705	Angola	NA	No
706	22.6665	-11.0598	3	706	Angola	NA	No
707	22.8147	-11.0803	3	707	Angola	NA	No
708	23.0763	-11.0879	3	708	Angola	NA	No
709	23.1567	-11.0748	3	709	Angola	NA	No
710	23.4002	-10.9765	3	710	Angola	NA	No
711	23.464	-10.9693	3	711	Angola	NA	No
712	23.56	-10.9786	3	712	Angola	NA	No
713	23.6964	-11.0076	3	713	Angola	NA	No
714	23.8339	-11.0137	3	714	Angola	NA	No
715	23.9012	-10.9832	3	715	Angola	NA	No
716	23.9073	-10.9435	3	716	Angola	NA	No
717	23.9287	-10.8915	3	717	Angola	NA	No
718	23.9665	-10.8718	3	718	Angola	NA	No
720	12.2137	-5.75869	4	720	Angola	Cabinda	No
721	12.199	-5.73193	4	721	Angola	Cabinda	No
722	12.1555	-5.63271	4	722	Angola	Cabinda	No
723	12.1801	-5.53867	4	723	Angola	Cabinda	No
724	12.2065	-5.46826	4	724	Angola	Cabinda	No
725	12.1771	-5.3248	4	725	Angola	Cabinda	No
726	12.1105	-5.19717	4	726	Angola	Cabinda	No
727	12.0399	-5.03516	4	727	Angola	Cabinda	No
728	12.0184	-5.0043	4	728	Angola	Cabinda	No
729	12.0775	-4.95215	4	729	Angola	Cabinda	No
730	12.1671	-4.8377	4	730	Angola	Cabinda	No
731	12.2043	-4.77861	4	731	Angola	Cabinda	No
732	12.3079	-4.76553	4	732	Angola	Cabinda	No
733	12.3467	-4.72412	4	733	Angola	Cabinda	No
734	12.374	-4.65771	4	734	Angola	Cabinda	No
735	12.3846	-4.61914	4	735	Angola	Cabinda	No
736	12.5015	-4.5875	4	736	Angola	Cabinda	No
737	12.6417	-4.53115	4	737	Angola	Cabinda	No
738	12.7194	-4.46973	4	738	Angola	Cabinda	No
739	12.7982	-4.43057	4	739	Angola	Cabinda	No
740	12.8481	-4.42891	4	740	Angola	Cabinda	No
741	12.8811	-4.44512	4	741	Angola	Cabinda	No
742	12.9714	-4.55176	4	742	Angola	Cabinda	No
743	13.048	-4.61924	4	743	Angola	Cabinda	No
744	13.0728	-4.63477	4	744	Angola	Cabinda	No
745	13.0573	-4.65107	4	745	Angola	Cabinda	No
746	12.9475	-4.69531	4	746	Angola	Cabinda	No
747	12.8297	-4.73662	4	747	Angola	Cabinda	No
748	12.6748	-4.90537	4	748	Angola	Cabinda	No
749	12.5962	-4.97842	4	749	Angola	Cabinda	No
750	12.5735	-4.99658	4	750	Angola	Cabinda	No
751	12.5027	-5.03691	4	751	Angola	Cabinda	No
752	12.4515	-5.07148	4	752	Angola	Cabinda	No
753	12.4532	-5.09063	4	753	Angola	Cabinda	No
754	12.4874	-5.1127	4	754	Angola	Cabinda	No
755	12.5224	-5.14893	4	755	Angola	Cabinda	No
756	12.5189	-5.42461	4	756	Angola	Cabinda	No
757	12.5037	-5.6958	4	757	Angola	Cabinda	No
758	12.4846	-5.71875	4	758	Angola	Cabinda	No
759	12.386	-5.72773	4	759	Angola	Cabinda	No
760	12.2553	-5.74648	4	760	Angola	Cabinda	No
761	12.2137	-5.75869	4	761	Angola	Cabinda	No
763	-63.0012	18.2218	5	763	Anguilla	NA	No
764	-63.16	18.1714	5	764	Anguilla	NA	No
765	-63.1533	18.2003	5	765	Anguilla	NA	No
766	-63.026	18.2697	5	766	Anguilla	NA	No
767	-62.9796	18.2648	5	767	Anguilla	NA	No
768	-63.0012	18.2218	5	768	Anguilla	NA	No
770	20.064	42.5473	6	770	Albania	NA	No
771	20.1035	42.5247	6	771	Albania	NA	No
772	20.1857	42.4259	6	772	Albania	NA	No
773	20.2405	42.339	6	773	Albania	NA	No
774	20.3482	42.3088	6	774	Albania	NA	No
775	20.4083	42.275	6	775	Albania	NA	No
776	20.4855	42.2234	6	776	Albania	NA	No
777	20.5229	42.1715	6	777	Albania	NA	No
778	20.5754	42.0131	6	778	Albania	NA	No
779	20.5814	41.9174	6	779	Albania	NA	No
780	20.5662	41.8737	6	780	Albania	NA	No
781	20.5531	41.8624	6	781	Albania	NA	No
782	20.5052	41.7065	6	782	Albania	NA	No
783	20.5166	41.627	6	783	Albania	NA	No
784	20.5162	41.5748	6	784	Albania	NA	No
785	20.4756	41.5541	6	785	Albania	NA	No
786	20.4486	41.5213	6	786	Albania	NA	No
787	20.4924	41.3914	6	787	Albania	NA	No
788	20.487	41.3361	6	788	Albania	NA	No
789	20.489	41.2726	6	789	Albania	NA	No
790	20.5679	41.1278	6	790	Albania	NA	No
791	20.6145	41.0831	6	791	Albania	NA	No
792	20.6561	41.0617	6	792	Albania	NA	No
793	20.7093	40.9284	6	793	Albania	NA	No
794	20.7408	40.9053	6	794	Albania	NA	No
795	20.8702	40.9179	6	795	Albania	NA	No
796	20.9335	40.9031	6	796	Albania	NA	No
797	20.9586	40.8715	6	797	Albania	NA	No
798	20.9643	40.8499	6	798	Albania	NA	No
799	20.9558	40.7753	6	799	Albania	NA	No
800	20.9879	40.7178	6	800	Albania	NA	No
801	21.0311	40.6586	6	801	Albania	NA	No
802	21.0309	40.6225	6	802	Albania	NA	No
803	21.002	40.5634	6	803	Albania	NA	No
804	20.9502	40.4944	6	804	Albania	NA	No
805	20.8816	40.4679	6	805	Albania	NA	No
806	20.8061	40.4455	6	806	Albania	NA	No
807	20.77	40.3919	6	807	Albania	NA	No
808	20.7517	40.3349	6	808	Albania	NA	No
809	20.7179	40.2927	6	809	Albania	NA	No
810	20.697	40.2464	6	810	Albania	NA	No
811	20.6649	40.1518	6	811	Albania	NA	No
812	20.6574	40.1174	6	812	Albania	NA	No
813	20.6063	40.0827	6	813	Albania	NA	No
814	20.5271	40.0685	6	814	Albania	NA	No
815	20.4561	40.0656	6	815	Albania	NA	No
816	20.408	40.0495	6	816	Albania	NA	No
817	20.3837	40.0172	6	817	Albania	NA	No
818	20.3385	39.9911	6	818	Albania	NA	No
819	20.3111	39.9794	6	819	Albania	NA	No
820	20.3113	39.9508	6	820	Albania	NA	No
821	20.3442	39.8906	6	821	Albania	NA	No
822	20.3816	39.8418	6	822	Albania	NA	No
823	20.3824	39.8026	6	823	Albania	NA	No
824	20.3641	39.7917	6	824	Albania	NA	No
825	20.3062	39.7967	6	825	Albania	NA	No
826	20.2938	39.7822	6	826	Albania	NA	No
827	20.2876	39.7386	6	827	Albania	NA	No
828	20.2721	39.7012	6	828	Albania	NA	No
829	20.2482	39.6784	6	829	Albania	NA	No
830	20.2068	39.6535	6	830	Albania	NA	No
831	20.1311	39.6616	6	831	Albania	NA	No
832	20.0598	39.6991	6	832	Albania	NA	No
833	20.0226	39.7107	6	833	Albania	NA	No
834	20.0013	39.7094	6	834	Albania	NA	No
835	19.9956	39.801	6	835	Albania	NA	No
836	19.9648	39.8723	6	836	Albania	NA	No
837	19.8519	40.0436	6	837	Albania	NA	No
838	19.4846	40.21	6	838	Albania	NA	No
839	19.3981	40.2849	6	839	Albania	NA	No
840	19.3602	40.3477	6	840	Albania	NA	No
841	19.3223	40.4071	6	841	Albania	NA	No
842	19.3586	40.4087	6	842	Albania	NA	No
843	19.3945	40.3937	6	843	Albania	NA	No
844	19.4405	40.3757	6	844	Albania	NA	No
845	19.4592	40.4054	6	845	Albania	NA	No
846	19.4393	40.4703	6	846	Albania	NA	No
847	19.3446	40.6221	6	847	Albania	NA	No
848	19.3375	40.6638	6	848	Albania	NA	No
849	19.3839	40.7907	6	849	Albania	NA	No
850	19.4612	40.9333	6	850	Albania	NA	No
851	19.4561	41.1061	6	851	Albania	NA	No
852	19.4801	41.2364	6	852	Albania	NA	No
853	19.4534	41.321	6	853	Albania	NA	No
854	19.4406	41.4248	6	854	Albania	NA	No
855	19.4974	41.5627	6	855	Albania	NA	No
856	19.5458	41.5968	6	856	Albania	NA	No
857	19.5757	41.6404	6	857	Albania	NA	No
858	19.5775	41.7875	6	858	Albania	NA	No
859	19.4683	41.8562	6	859	Albania	NA	No
860	19.3424	41.8691	6	860	Albania	NA	No
861	19.3455	41.9188	6	861	Albania	NA	No
862	19.3611	41.9978	6	862	Albania	NA	No
863	19.3521	42.024	6	863	Albania	NA	No
864	19.3614	42.0691	6	864	Albania	NA	No
865	19.3309	42.1293	6	865	Albania	NA	No
866	19.2807	42.1726	6	866	Albania	NA	No
867	19.329	42.2493	6	867	Albania	NA	No
868	19.3996	42.3419	6	868	Albania	NA	No
869	19.4651	42.4154	6	869	Albania	NA	No
870	19.5445	42.4919	6	870	Albania	NA	No
871	19.5975	42.5654	6	871	Albania	NA	No
872	19.6545	42.6286	6	872	Albania	NA	No
873	19.7034	42.6479	6	873	Albania	NA	No
874	19.7278	42.6345	6	874	Albania	NA	No
875	19.7407	42.6069	6	875	Albania	NA	No
876	19.7378	42.5251	6	876	Albania	NA	No
877	19.7545	42.4969	6	877	Albania	NA	No
878	19.7883	42.4762	6	878	Albania	NA	No
879	19.8598	42.4863	6	879	Albania	NA	No
880	19.9391	42.5067	6	880	Albania	NA	No
881	20.0457	42.5499	6	881	Albania	NA	No
882	20.064	42.5473	6	882	Albania	NA	No
884	20.6113	60.0407	7	884	Finland	Aland Islands	No
885	20.6034	60.0169	7	885	Finland	Aland Islands	No
886	20.5218	60.0117	7	886	Finland	Aland Islands	No
887	20.4875	60.0328	7	887	Finland	Aland Islands	No
888	20.4112	60.0301	7	888	Finland	Aland Islands	No
889	20.3979	60.0407	7	889	Finland	Aland Islands	No
890	20.4296	60.0617	7	890	Finland	Aland Islands	No
891	20.4901	60.0749	7	891	Finland	Aland Islands	No
892	20.5691	60.0696	7	892	Finland	Aland Islands	No
893	20.6113	60.0407	7	893	Finland	Aland Islands	No
895	19.6623	60.1872	8	895	Finland	Aland Islands	No
896	19.6675	60.1647	8	896	Finland	Aland Islands	No
897	19.6292	60.1704	8	897	Finland	Aland Islands	No
898	19.5998	60.1627	8	898	Finland	Aland Islands	No
899	19.5799	60.1351	8	899	Finland	Aland Islands	No
900	19.5365	60.145	8	900	Finland	Aland Islands	No
901	19.519	60.1846	8	901	Finland	Aland Islands	No
902	19.5514	60.2438	8	902	Finland	Aland Islands	No
903	19.6288	60.2461	8	903	Finland	Aland Islands	No
904	19.6623	60.1872	8	904	Finland	Aland Islands	No
906	19.9896	60.3512	9	906	Finland	Aland Islands	No
907	20.0202	60.3509	9	907	Finland	Aland Islands	No
908	20.0339	60.3593	9	908	Finland	Aland Islands	No
909	20.0874	60.3534	9	909	Finland	Aland Islands	No
910	20.1679	60.3147	9	910	Finland	Aland Islands	No
911	20.1841	60.2937	9	911	Finland	Aland Islands	No
912	20.2396	60.283	9	912	Finland	Aland Islands	No
913	20.2589	60.2613	9	913	Finland	Aland Islands	No
914	20.1947	60.1936	9	914	Finland	Aland Islands	No
915	20.1551	60.1923	9	915	Finland	Aland Islands	No
916	20.1255	60.2009	9	916	Finland	Aland Islands	No
917	20.0732	60.1935	9	917	Finland	Aland Islands	No
918	20.0426	60.1807	9	918	Finland	Aland Islands	No
919	20.0323	60.1525	9	919	Finland	Aland Islands	No
920	20.034	60.0936	9	920	Finland	Aland Islands	No
921	19.7998	60.0817	9	921	Finland	Aland Islands	No
922	19.746	60.099	9	922	Finland	Aland Islands	No
923	19.6723	60.233	9	923	Finland	Aland Islands	No
924	19.6869	60.2676	9	924	Finland	Aland Islands	No
925	19.7365	60.2824	9	925	Finland	Aland Islands	No
926	19.779	60.2855	9	926	Finland	Aland Islands	No
927	19.7853	60.2134	9	927	Finland	Aland Islands	No
928	19.8477	60.2206	9	928	Finland	Aland Islands	No
929	19.8672	60.2681	9	929	Finland	Aland Islands	No
930	19.8716	60.3016	9	930	Finland	Aland Islands	No
931	19.8547	60.3185	9	931	Finland	Aland Islands	No
932	19.8123	60.3316	9	932	Finland	Aland Islands	No
933	19.7878	60.354	9	933	Finland	Aland Islands	No
934	19.823	60.3902	9	934	Finland	Aland Islands	No
935	19.8883	60.4058	9	935	Finland	Aland Islands	No
936	19.9445	60.3575	9	936	Finland	Aland Islands	No
937	19.9896	60.3512	9	937	Finland	Aland Islands	No
939	1.70605	42.5033	10	939	Andorra	NA	No
940	1.67852	42.4967	10	940	Andorra	NA	No
941	1.58643	42.456	10	941	Andorra	NA	No
942	1.53408	42.4417	10	942	Andorra	NA	No
943	1.48623	42.4345	10	943	Andorra	NA	No
944	1.44883	42.4375	10	944	Andorra	NA	No
945	1.42812	42.4613	10	945	Andorra	NA	No
946	1.43027	42.4978	10	946	Andorra	NA	No
947	1.42197	42.5308	10	947	Andorra	NA	No
948	1.41484	42.5484	10	948	Andorra	NA	No
949	1.42832	42.5959	10	949	Andorra	NA	No
950	1.45889	42.6217	10	950	Andorra	NA	No
951	1.50137	42.6427	10	951	Andorra	NA	No
952	1.56816	42.635	10	952	Andorra	NA	No
953	1.70986	42.6044	10	953	Andorra	NA	No
954	1.73945	42.5759	10	954	Andorra	NA	No
955	1.74023	42.5567	10	955	Andorra	NA	No
956	1.71396	42.5256	10	956	Andorra	NA	No
957	1.70605	42.5033	10	957	Andorra	NA	No
959	53.9278	24.1772	11	959	United Arab Emirates	Abu al Abyad	No
960	53.9281	24.1434	11	960	United Arab Emirates	Abu al Abyad	No
961	53.8264	24.1531	11	961	United Arab Emirates	Abu al Abyad	No
962	53.7991	24.1355	11	962	United Arab Emirates	Abu al Abyad	No
963	53.7158	24.1453	11	963	United Arab Emirates	Abu al Abyad	No
964	53.6345	24.1698	11	964	United Arab Emirates	Abu al Abyad	No
965	53.6896	24.2108	11	965	United Arab Emirates	Abu al Abyad	No
966	53.8338	24.2589	11	966	United Arab Emirates	Abu al Abyad	No
967	53.8937	24.2151	11	967	United Arab Emirates	Abu al Abyad	No
968	53.9278	24.1772	11	968	United Arab Emirates	Abu al Abyad	No
970	52.6169	24.2886	12	970	United Arab Emirates	Sir Baniyas	No
971	52.6	24.2813	12	971	United Arab Emirates	Sir Baniyas	No
972	52.5822	24.3353	12	972	United Arab Emirates	Sir Baniyas	No
973	52.5836	24.3523	12	973	United Arab Emirates	Sir Baniyas	No
974	52.6294	24.3768	12	974	United Arab Emirates	Sir Baniyas	No
975	52.6576	24.3326	12	975	United Arab Emirates	Sir Baniyas	No
976	52.6169	24.2886	12	976	United Arab Emirates	Sir Baniyas	No
978	53.3322	24.2586	13	978	United Arab Emirates	Marawwah	No
979	53.2583	24.2529	13	979	United Arab Emirates	Marawwah	No
980	53.1909	24.2909	13	980	United Arab Emirates	Marawwah	No
981	53.3325	24.3416	13	981	United Arab Emirates	Marawwah	No
982	53.3709	24.3645	13	982	United Arab Emirates	Marawwah	No
983	53.4124	24.411	13	983	United Arab Emirates	Marawwah	No
984	53.4453	24.3712	13	984	United Arab Emirates	Marawwah	No
985	53.409	24.3079	13	985	United Arab Emirates	Marawwah	No
986	53.3826	24.2809	13	986	United Arab Emirates	Marawwah	No
987	53.3322	24.2586	13	987	United Arab Emirates	Marawwah	No
989	54.4654	24.4428	14	989	United Arab Emirates	Al Aryan	No
990	54.4566	24.4233	14	990	United Arab Emirates	Al Aryan	No
991	54.4284	24.4251	14	991	United Arab Emirates	Al Aryan	No
992	54.3577	24.4428	14	992	United Arab Emirates	Al Aryan	No
993	54.3348	24.471	14	993	United Arab Emirates	Al Aryan	No
994	54.3789	24.5046	14	994	United Arab Emirates	Al Aryan	No
995	54.3983	24.5063	14	995	United Arab Emirates	Al Aryan	No
996	54.4266	24.471	14	996	United Arab Emirates	Al Aryan	No
997	54.4654	24.4428	14	997	United Arab Emirates	Al Aryan	No
999	56.2979	25.6507	15	999	United Arab Emirates	NA	No
1000	56.3635	25.5694	15	1000	United Arab Emirates	NA	No
1001	56.3728	25.0183	15	1001	United Arab Emirates	NA	No
1002	56.388	24.9792	15	1002	United Arab Emirates	NA	No
1003	56.3529	24.9733	15	1003	United Arab Emirates	NA	No
1004	56.3136	24.9313	15	1004	United Arab Emirates	NA	No
1005	56.2679	24.8667	15	1005	United Arab Emirates	NA	No
1006	56.2047	24.8333	15	1006	United Arab Emirates	NA	No
1007	56.1545	24.7955	15	1007	United Arab Emirates	NA	No
1008	56.1065	24.7487	15	1008	United Arab Emirates	NA	No
1009	56.0639	24.7388	15	1009	United Arab Emirates	NA	No
1010	56.0084	24.7982	15	1010	United Arab Emirates	NA	No
1011	55.9703	24.8589	15	1011	United Arab Emirates	NA	No
1012	55.9797	24.8721	15	1012	United Arab Emirates	NA	No
1013	56.0063	24.8764	15	1013	United Arab Emirates	NA	No
1014	56.0167	24.9077	15	1014	United Arab Emirates	NA	No
1015	56.0006	24.9532	15	1015	United Arab Emirates	NA	No
1016	55.9631	24.9703	15	1016	United Arab Emirates	NA	No
1017	55.9158	24.9718	15	1017	United Arab Emirates	NA	No
1018	55.8707	24.9514	15	1018	United Arab Emirates	NA	No
1019	55.8229	24.9113	15	1019	United Arab Emirates	NA	No
1020	55.7957	24.8681	15	1020	United Arab Emirates	NA	No
1021	55.7916	24.7813	15	1021	United Arab Emirates	NA	No
1022	55.8042	24.6836	15	1022	United Arab Emirates	NA	No
1023	55.8039	24.6362	15	1023	United Arab Emirates	NA	No
1024	55.7775	24.5773	15	1024	United Arab Emirates	NA	No
1025	55.7682	24.4906	15	1025	United Arab Emirates	NA	No
1026	55.7868	24.4235	15	1026	United Arab Emirates	NA	No
1027	55.804	24.3835	15	1027	United Arab Emirates	NA	No
1028	55.8057	24.3498	15	1028	United Arab Emirates	NA	No
1029	55.7608	24.2427	15	1029	United Arab Emirates	NA	No
1030	55.7997	24.2227	15	1030	United Arab Emirates	NA	No
1031	55.9286	24.2151	15	1031	United Arab Emirates	NA	No
1032	55.9663	24.1426	15	1032	United Arab Emirates	NA	No
1033	55.9922	24.093	15	1033	United Arab Emirates	NA	No
1034	55.9852	24.0634	15	1034	United Arab Emirates	NA	No
1035	55.8941	24.0414	15	1035	United Arab Emirates	NA	No
1036	55.7791	24.0171	15	1036	United Arab Emirates	NA	No
1037	55.6966	24.0241	15	1037	United Arab Emirates	NA	No
1038	55.5479	23.9914	15	1038	United Arab Emirates	NA	No
1039	55.4685	23.9411	15	1039	United Arab Emirates	NA	No
1040	55.4918	23.9097	15	1040	United Arab Emirates	NA	No
1041	55.5193	23.8855	15	1041	United Arab Emirates	NA	No
1042	55.5316	23.819	15	1042	United Arab Emirates	NA	No
1043	55.5085	23.7246	15	1043	United Arab Emirates	NA	No
1044	55.4663	23.6329	15	1044	United Arab Emirates	NA	No
1045	55.4139	23.5187	15	1045	United Arab Emirates	NA	No
1046	55.3532	23.3875	15	1046	United Arab Emirates	NA	No
1047	55.2702	23.1899	15	1047	United Arab Emirates	NA	No
1048	55.1999	23.0348	15	1048	United Arab Emirates	NA	No
1049	55.1922	22.923	15	1049	United Arab Emirates	NA	No
1050	55.194	22.85	15	1050	United Arab Emirates	NA	No
1051	55.1858	22.7041	15	1051	United Arab Emirates	NA	No
1052	55.1194	22.6239	15	1052	United Arab Emirates	NA	No
1053	55.1043	22.6215	15	1053	United Arab Emirates	NA	No
1054	55.025	22.6312	15	1054	United Arab Emirates	NA	No
1055	54.9982	22.6344	15	1055	United Arab Emirates	NA	No
1056	54.9225	22.6437	15	1056	United Arab Emirates	NA	No
1057	54.8049	22.658	15	1057	United Arab Emirates	NA	No
1058	54.6522	22.6767	15	1058	United Arab Emirates	NA	No
1059	54.4717	22.6987	15	1059	United Arab Emirates	NA	No
1060	54.2701	22.7233	15	1060	United Arab Emirates	NA	No
1061	54.0546	22.7497	15	1061	United Arab Emirates	NA	No
1062	53.8321	22.7768	15	1062	United Arab Emirates	NA	No
1063	53.6096	22.804	15	1063	United Arab Emirates	NA	No
1064	53.394	22.8303	15	1064	United Arab Emirates	NA	No
1065	53.1924	22.8549	15	1065	United Arab Emirates	NA	No
1066	53.0119	22.877	15	1066	United Arab Emirates	NA	No
1067	52.8593	22.8956	15	1067	United Arab Emirates	NA	No
1068	52.7416	22.91	15	1068	United Arab Emirates	NA	No
1069	52.6659	22.9193	15	1069	United Arab Emirates	NA	No
1070	52.6392	22.9225	15	1070	United Arab Emirates	NA	No
1071	52.5551	22.9328	15	1071	United Arab Emirates	NA	No
1072	52.5096	22.987	15	1072	United Arab Emirates	NA	No
1073	52.4546	23.0524	15	1073	United Arab Emirates	NA	No
1074	52.3996	23.118	15	1074	United Arab Emirates	NA	No
1075	52.3445	23.1835	15	1075	United Arab Emirates	NA	No
1076	52.2896	23.249	15	1076	United Arab Emirates	NA	No
1077	52.2346	23.3145	15	1077	United Arab Emirates	NA	No
1078	52.1795	23.38	15	1078	United Arab Emirates	NA	No
1079	52.1245	23.4455	15	1079	United Arab Emirates	NA	No
1080	52.0694	23.511	15	1080	United Arab Emirates	NA	No
1081	52.0145	23.5765	15	1081	United Arab Emirates	NA	No
1082	51.9595	23.642	15	1082	United Arab Emirates	NA	No
1083	51.9044	23.7075	15	1083	United Arab Emirates	NA	No
1084	51.8494	23.773	15	1084	United Arab Emirates	NA	No
1085	51.7943	23.8385	15	1085	United Arab Emirates	NA	No
1086	51.7394	23.904	15	1086	United Arab Emirates	NA	No
1087	51.6844	23.9695	15	1087	United Arab Emirates	NA	No
1088	51.6293	24.035	15	1088	United Arab Emirates	NA	No
1089	51.5926	24.0789	15	1089	United Arab Emirates	NA	No
1090	51.5722	24.1283	15	1090	United Arab Emirates	NA	No
1091	51.5684	24.2579	15	1091	United Arab Emirates	NA	No
1092	51.5684	24.2862	15	1092	United Arab Emirates	NA	No
1093	51.6055	24.3384	15	1093	United Arab Emirates	NA	No
1094	51.6231	24.3011	15	1094	United Arab Emirates	NA	No
1095	51.6646	24.2504	15	1095	United Arab Emirates	NA	No
1096	51.7348	24.2628	15	1096	United Arab Emirates	NA	No
1097	51.7676	24.2544	15	1097	United Arab Emirates	NA	No
1098	51.7917	24.0748	15	1098	United Arab Emirates	NA	No
1099	51.8432	24.0109	15	1099	United Arab Emirates	NA	No
1100	51.9061	23.9854	15	1100	United Arab Emirates	NA	No
1101	52.1186	23.9711	15	1101	United Arab Emirates	NA	No
1102	52.2509	23.9952	15	1102	United Arab Emirates	NA	No
1103	52.5114	24.1125	15	1103	United Arab Emirates	NA	No
1104	52.6482	24.1546	15	1104	United Arab Emirates	NA	No
1105	53.0264	24.1473	15	1105	United Arab Emirates	NA	No
1106	53.3296	24.0984	15	1106	United Arab Emirates	NA	No
1107	53.8018	24.0695	15	1107	United Arab Emirates	NA	No
1108	53.8934	24.0771	15	1108	United Arab Emirates	NA	No
1109	54.1479	24.1712	15	1109	United Arab Emirates	NA	No
1110	54.3043	24.2543	15	1110	United Arab Emirates	NA	No
1111	54.3971	24.2782	15	1111	United Arab Emirates	NA	No
1112	54.4584	24.3583	15	1112	United Arab Emirates	NA	No
1113	54.4988	24.4627	15	1113	United Arab Emirates	NA	No
1114	54.5347	24.531	15	1114	United Arab Emirates	NA	No
1115	54.5805	24.5635	15	1115	United Arab Emirates	NA	No
1116	54.6241	24.6213	15	1116	United Arab Emirates	NA	No
1117	54.659	24.7155	15	1117	United Arab Emirates	NA	No
1118	54.7468	24.8104	15	1118	United Arab Emirates	NA	No
1119	55.0981	25.0416	15	1119	United Arab Emirates	NA	No
1120	55.3035	25.2368	15	1120	United Arab Emirates	NA	No
1121	55.3217	25.2998	15	1121	United Arab Emirates	NA	No
1122	55.4334	25.3945	15	1122	United Arab Emirates	NA	No
1123	55.5229	25.4981	15	1123	United Arab Emirates	NA	No
1124	55.9412	25.794	15	1124	United Arab Emirates	NA	No
1125	56.0252	25.916	15	1125	United Arab Emirates	NA	No
1126	56.0746	26.0528	15	1126	United Arab Emirates	NA	No
1127	56.0805	26.0626	15	1127	United Arab Emirates	NA	No
1128	56.1165	26.0682	15	1128	United Arab Emirates	NA	No
1129	56.1675	26.0475	15	1129	United Arab Emirates	NA	No
1130	56.1726	25.9452	15	1130	United Arab Emirates	NA	No
1131	56.1541	25.8485	15	1131	United Arab Emirates	NA	No
1132	56.152	25.7461	15	1132	United Arab Emirates	NA	No
1133	56.1446	25.6905	15	1133	United Arab Emirates	NA	No
1134	56.1836	25.6449	15	1134	United Arab Emirates	NA	No
1135	56.2495	25.6254	15	1135	United Arab Emirates	NA	No
1136	56.2785	25.6277	15	1136	United Arab Emirates	NA	No
1137	56.2979	25.6507	15	1137	United Arab Emirates	NA	No
1139	56.2105	25.2133	16	1139	United Arab Emirates	6	No
1140	56.2402	25.2088	16	1140	United Arab Emirates	6	No
1141	56.2818	25.2355	16	1141	United Arab Emirates	6	No
1142	56.2878	25.2786	16	1142	United Arab Emirates	6	No
1143	56.2773	25.3009	16	1143	United Arab Emirates	6	No
1144	56.2343	25.3038	16	1144	United Arab Emirates	6	No
1145	56.2165	25.2667	16	1145	United Arab Emirates	6	No
1146	56.2105	25.2133	16	1146	United Arab Emirates	6	No
1148	-64.5492	-54.7162	17	1148	Argentina	Isla de los Estados	Yes
1149	-64.4388	-54.7394	17	1149	Argentina	Isla de los Estados	Yes
1150	-64.2205	-54.722	17	1150	Argentina	Isla de los Estados	Yes
1151	-64.1053	-54.7217	17	1151	Argentina	Isla de los Estados	Yes
1152	-64.0549	-54.7299	17	1152	Argentina	Isla de los Estados	Yes
1153	-64.0324	-54.7424	17	1153	Argentina	Isla de los Estados	Yes
1154	-63.8819	-54.7229	17	1154	Argentina	Isla de los Estados	Yes
1155	-63.8154	-54.7251	17	1155	Argentina	Isla de los Estados	Yes
1156	-63.8326	-54.768	17	1156	Argentina	Isla de los Estados	Yes
1157	-63.9712	-54.8106	17	1157	Argentina	Isla de los Estados	Yes
1158	-64.0283	-54.7926	17	1158	Argentina	Isla de los Estados	Yes
1159	-64.3229	-54.7965	17	1159	Argentina	Isla de los Estados	Yes
1160	-64.4533	-54.8403	17	1160	Argentina	Isla de los Estados	Yes
1161	-64.5087	-54.8399	17	1161	Argentina	Isla de los Estados	Yes
1162	-64.6374	-54.9025	17	1162	Argentina	Isla de los Estados	Yes
1163	-64.7314	-54.863	17	1163	Argentina	Isla de los Estados	Yes
1164	-64.7573	-54.8266	17	1164	Argentina	Isla de los Estados	Yes
1165	-64.6892	-54.7747	17	1165	Argentina	Isla de los Estados	Yes
1166	-64.6251	-54.7736	17	1166	Argentina	Isla de los Estados	Yes
1167	-64.5813	-54.7527	17	1167	Argentina	Isla de los Estados	Yes
1168	-64.5492	-54.7162	17	1168	Argentina	Isla de los Estados	Yes
1170	-68.6532	-54.8536	18	1170	Argentina	Tierra del Fuego	Yes
1171	-68.6475	-54.6278	18	1171	Argentina	Tierra del Fuego	Yes
1172	-68.6398	-54.324	18	1172	Argentina	Tierra del Fuego	Yes
1173	-68.6382	-54.0529	18	1173	Argentina	Tierra del Fuego	Yes
1174	-68.6367	-53.7889	18	1174	Argentina	Tierra del Fuego	Yes
1175	-68.6351	-53.5154	18	1175	Argentina	Tierra del Fuego	Yes
1176	-68.6335	-53.2419	18	1176	Argentina	Tierra del Fuego	Yes
1177	-68.6317	-52.9495	18	1177	Argentina	Tierra del Fuego	Yes
1178	-68.6299	-52.6526	18	1178	Argentina	Tierra del Fuego	Yes
1179	-68.5712	-52.6949	18	1179	Argentina	Tierra del Fuego	Yes
1180	-68.3388	-52.9001	18	1180	Argentina	Tierra del Fuego	Yes
1181	-68.2782	-52.984	18	1181	Argentina	Tierra del Fuego	Yes
1182	-68.2401	-53.0818	18	1182	Argentina	Tierra del Fuego	Yes
1183	-68.333	-53.0196	18	1183	Argentina	Tierra del Fuego	Yes
1184	-68.4312	-53.0553	18	1184	Argentina	Tierra del Fuego	Yes
1185	-68.4795	-53.1138	18	1185	Argentina	Tierra del Fuego	Yes
1186	-68.5208	-53.1772	18	1186	Argentina	Tierra del Fuego	Yes
1187	-68.5205	-53.2219	18	1187	Argentina	Tierra del Fuego	Yes
1188	-68.4885	-53.2609	18	1188	Argentina	Tierra del Fuego	Yes
1189	-68.3931	-53.2949	18	1189	Argentina	Tierra del Fuego	Yes
1190	-68.1611	-53.3064	18	1190	Argentina	Tierra del Fuego	Yes
1191	-68.1441	-53.319	18	1191	Argentina	Tierra del Fuego	Yes
1192	-68.0085	-53.5641	18	1192	Argentina	Tierra del Fuego	Yes
1193	-67.9403	-53.6188	18	1193	Argentina	Tierra del Fuego	Yes
1194	-67.8611	-53.6622	18	1194	Argentina	Tierra del Fuego	Yes
1195	-67.6781	-53.7871	18	1195	Argentina	Tierra del Fuego	Yes
1196	-67.5026	-53.922	18	1196	Argentina	Tierra del Fuego	Yes
1197	-67.2942	-54.0498	18	1197	Argentina	Tierra del Fuego	Yes
1198	-67.0695	-54.148	18	1198	Argentina	Tierra del Fuego	Yes
1199	-66.8651	-54.2226	18	1199	Argentina	Tierra del Fuego	Yes
1200	-66.6701	-54.3136	18	1200	Argentina	Tierra del Fuego	Yes
1201	-66.462	-54.441	18	1201	Argentina	Tierra del Fuego	Yes
1202	-66.2356	-54.5335	18	1202	Argentina	Tierra del Fuego	Yes
1203	-65.9926	-54.5989	18	1203	Argentina	Tierra del Fuego	Yes
1204	-65.7471	-54.6534	18	1204	Argentina	Tierra del Fuego	Yes
1205	-65.3693	-54.6321	18	1205	Argentina	Tierra del Fuego	Yes
1206	-65.252	-54.6381	18	1206	Argentina	Tierra del Fuego	Yes
1207	-65.179	-54.6781	18	1207	Argentina	Tierra del Fuego	Yes
1208	-65.2523	-54.7889	18	1208	Argentina	Tierra del Fuego	Yes
1209	-65.346	-54.8779	18	1209	Argentina	Tierra del Fuego	Yes
1210	-65.4711	-54.9146	18	1210	Argentina	Tierra del Fuego	Yes
1211	-65.6033	-54.9281	18	1211	Argentina	Tierra del Fuego	Yes
1212	-65.7227	-54.9264	18	1212	Argentina	Tierra del Fuego	Yes
1213	-65.842	-54.91	18	1213	Argentina	Tierra del Fuego	Yes
1214	-65.9538	-54.9193	18	1214	Argentina	Tierra del Fuego	Yes
1215	-66.0606	-54.9567	18	1215	Argentina	Tierra del Fuego	Yes
1216	-66.172	-54.9753	18	1216	Argentina	Tierra del Fuego	Yes
1217	-66.2868	-54.9777	18	1217	Argentina	Tierra del Fuego	Yes
1218	-66.3987	-55.0094	18	1218	Argentina	Tierra del Fuego	Yes
1219	-66.5111	-55.0321	18	1219	Argentina	Tierra del Fuego	Yes
1220	-66.6277	-55.0133	18	1220	Argentina	Tierra del Fuego	Yes
1221	-66.9305	-54.9249	18	1221	Argentina	Tierra del Fuego	Yes
1222	-67.1271	-54.9038	18	1222	Argentina	Tierra del Fuego	Yes
1223	-67.7933	-54.8687	18	1223	Argentina	Tierra del Fuego	Yes
1224	-68.0071	-54.8484	18	1224	Argentina	Tierra del Fuego	Yes
1225	-68.2201	-54.8176	18	1225	Argentina	Tierra del Fuego	Yes
1226	-68.3317	-54.8163	18	1226	Argentina	Tierra del Fuego	Yes
1227	-68.491	-54.8362	18	1227	Argentina	Tierra del Fuego	Yes
1228	-68.6187	-54.8338	18	1228	Argentina	Tierra del Fuego	Yes
1229	-68.6532	-54.8536	18	1229	Argentina	Tierra del Fuego	Yes
1231	-61.8758	-39.1719	19	1231	Argentina	Isla Trinidad	Yes
1232	-61.866	-39.2349	19	1232	Argentina	Isla Trinidad	Yes
1233	-61.918	-39.2274	19	1233	Argentina	Isla Trinidad	Yes
1234	-62.0416	-39.1669	19	1234	Argentina	Isla Trinidad	Yes
1235	-62.0833	-39.1102	19	1235	Argentina	Isla Trinidad	Yes
1236	-62.093	-39.0862	19	1236	Argentina	Isla Trinidad	Yes
1237	-61.9667	-39.1122	19	1237	Argentina	Isla Trinidad	Yes
1238	-61.9071	-39.1356	19	1238	Argentina	Isla Trinidad	Yes
1239	-61.8758	-39.1719	19	1239	Argentina	Isla Trinidad	Yes
1241	-62.651	-22.2337	20	1241	Argentina	NA	Yes
1242	-62.6257	-22.2615	20	1242	Argentina	NA	Yes
1243	-62.626	-22.2904	20	1243	Argentina	NA	Yes
1244	-62.5415	-22.3496	20	1244	Argentina	NA	Yes
1245	-62.3725	-22.4392	20	1245	Argentina	NA	Yes
1246	-62.2142	-22.6124	20	1246	Argentina	NA	Yes
1247	-62.0666	-22.8694	20	1247	Argentina	NA	Yes
1248	-61.928	-23.0593	20	1248	Argentina	NA	Yes
1249	-61.7985	-23.182	20	1249	Argentina	NA	Yes
1250	-61.6795	-23.2688	20	1250	Argentina	NA	Yes
1251	-61.571	-23.3194	20	1251	Argentina	NA	Yes
1252	-61.513	-23.3604	20	1252	Argentina	NA	Yes
1253	-61.5055	-23.392	20	1253	Argentina	NA	Yes
1254	-61.404	-23.4575	20	1254	Argentina	NA	Yes
1255	-61.2084	-23.557	20	1255	Argentina	NA	Yes
1256	-61.0847	-23.6564	20	1256	Argentina	NA	Yes
1257	-61.0329	-23.7557	20	1257	Argentina	NA	Yes
1258	-60.8398	-23.8581	20	1258	Argentina	NA	Yes
1259	-60.5054	-23.9636	20	1259	Argentina	NA	Yes
1260	-60.2622	-24.014	20	1260	Argentina	NA	Yes
1261	-60.1103	-24.0092	20	1261	Argentina	NA	Yes
1262	-59.8925	-24.0936	20	1262	Argentina	NA	Yes
1263	-59.6086	-24.2668	20	1263	Argentina	NA	Yes
1264	-59.4354	-24.387	20	1264	Argentina	NA	Yes
1265	-59.3729	-24.4539	20	1265	Argentina	NA	Yes
1266	-59.1873	-24.5623	20	1266	Argentina	NA	Yes
1267	-58.724	-24.7866	20	1267	Argentina	NA	Yes
1268	-58.5196	-24.8429	20	1268	Argentina	NA	Yes
1269	-58.4228	-24.8941	20	1269	Argentina	NA	Yes
1270	-58.3654	-24.9593	20	1270	Argentina	NA	Yes
1271	-58.3087	-24.9791	20	1271	Argentina	NA	Yes
1272	-58.2528	-24.9538	20	1272	Argentina	NA	Yes
1273	-58.1365	-24.9771	20	1273	Argentina	NA	Yes
1274	-57.9598	-25.0492	20	1274	Argentina	NA	Yes
1275	-57.8217	-25.1364	20	1275	Argentina	NA	Yes
1276	-57.6439	-25.3284	20	1276	Argentina	NA	Yes
1277	-57.5872	-25.4051	20	1277	Argentina	NA	Yes
1278	-57.5631	-25.4737	20	1278	Argentina	NA	Yes
1279	-57.5717	-25.5342	20	1279	Argentina	NA	Yes
1280	-57.6258	-25.5987	20	1280	Argentina	NA	Yes
1281	-57.7255	-25.6672	20	1281	Argentina	NA	Yes
1282	-57.7548	-25.6971	20	1282	Argentina	NA	Yes
1283	-57.7571	-25.726	20	1283	Argentina	NA	Yes
1284	-57.7825	-25.7837	20	1284	Argentina	NA	Yes
1285	-57.8652	-25.9069	20	1285	Argentina	NA	Yes
1286	-57.8862	-25.9643	20	1286	Argentina	NA	Yes
1287	-57.8906	-26.0065	20	1287	Argentina	NA	Yes
1288	-57.9431	-26.0529	20	1288	Argentina	NA	Yes
1289	-58.0824	-26.1386	20	1289	Argentina	NA	Yes
1290	-58.1111	-26.1802	20	1290	Argentina	NA	Yes
1291	-58.1181	-26.2249	20	1291	Argentina	NA	Yes
1292	-58.1356	-26.2515	20	1292	Argentina	NA	Yes
1293	-58.1547	-26.2626	20	1293	Argentina	NA	Yes
1294	-58.1815	-26.3074	20	1294	Argentina	NA	Yes
1295	-58.203	-26.3814	20	1295	Argentina	NA	Yes
1296	-58.2052	-26.4766	20	1296	Argentina	NA	Yes
1297	-58.1879	-26.5926	20	1297	Argentina	NA	Yes
1298	-58.1913	-26.63	20	1298	Argentina	NA	Yes
1299	-58.2221	-26.65	20	1299	Argentina	NA	Yes
1300	-58.2394	-26.6769	20	1300	Argentina	NA	Yes
1301	-58.2456	-26.7311	20	1301	Argentina	NA	Yes
1302	-58.2717	-26.7707	20	1302	Argentina	NA	Yes
1303	-58.3177	-26.7959	20	1303	Argentina	NA	Yes
1304	-58.3347	-26.8249	20	1304	Argentina	NA	Yes
1305	-58.3226	-26.8576	20	1305	Argentina	NA	Yes
1306	-58.3564	-26.89	20	1306	Argentina	NA	Yes
1307	-58.4363	-26.922	20	1307	Argentina	NA	Yes
1308	-58.4853	-26.9685	20	1308	Argentina	NA	Yes
1309	-58.5032	-27.0295	20	1309	Argentina	NA	Yes
1310	-58.5477	-27.084	20	1310	Argentina	NA	Yes
1311	-58.6186	-27.1321	20	1311	Argentina	NA	Yes
1312	-58.6418	-27.1961	20	1312	Argentina	NA	Yes
1313	-58.6048	-27.3144	20	1313	Argentina	NA	Yes
1314	-58.1683	-27.2734	20	1314	Argentina	NA	Yes
1315	-57.8122	-27.3166	20	1315	Argentina	NA	Yes
1316	-57.3913	-27.4305	20	1316	Argentina	NA	Yes
1317	-57.1118	-27.4701	20	1317	Argentina	NA	Yes
1318	-56.974	-27.4357	20	1318	Argentina	NA	Yes
1319	-56.8717	-27.4406	20	1319	Argentina	NA	Yes
1320	-56.8052	-27.4847	20	1320	Argentina	NA	Yes
1321	-56.7157	-27.4937	20	1321	Argentina	NA	Yes
1322	-56.6034	-27.4679	20	1322	Argentina	NA	Yes
1323	-56.5105	-27.4879	20	1323	Argentina	NA	Yes
1324	-56.4372	-27.5538	20	1324	Argentina	NA	Yes
1325	-56.3705	-27.5374	20	1325	Argentina	NA	Yes
1326	-56.3105	-27.4388	20	1326	Argentina	NA	Yes
1327	-56.2417	-27.3668	20	1327	Argentina	NA	Yes
1328	-56.1641	-27.3215	20	1328	Argentina	NA	Yes
1329	-56.0673	-27.3077	20	1329	Argentina	NA	Yes
1330	-55.9515	-27.3257	20	1330	Argentina	NA	Yes
1331	-55.859	-27.3619	20	1331	Argentina	NA	Yes
1332	-55.79	-27.4164	20	1332	Argentina	NA	Yes
1333	-55.7146	-27.4148	20	1333	Argentina	NA	Yes
1334	-55.6329	-27.3571	20	1334	Argentina	NA	Yes
1335	-55.5938	-27.2881	20	1335	Argentina	NA	Yes
1336	-55.5973	-27.2076	20	1336	Argentina	NA	Yes
1337	-55.5649	-27.15	20	1337	Argentina	NA	Yes
1338	-55.4967	-27.1153	20	1338	Argentina	NA	Yes
1339	-55.4506	-27.0684	20	1339	Argentina	NA	Yes
1340	-55.4267	-27.0093	20	1340	Argentina	NA	Yes
1341	-55.3458	-26.9731	20	1341	Argentina	NA	Yes
1342	-55.208	-26.9602	20	1342	Argentina	NA	Yes
1343	-55.1359	-26.9312	20	1343	Argentina	NA	Yes
1344	-55.1296	-26.886	20	1344	Argentina	NA	Yes
1345	-55.0889	-26.8445	20	1345	Argentina	NA	Yes
1346	-55.0136	-26.8066	20	1346	Argentina	NA	Yes
1347	-54.9622	-26.7594	20	1347	Argentina	NA	Yes
1348	-54.9345	-26.7025	20	1348	Argentina	NA	Yes
1349	-54.8889	-26.6668	20	1349	Argentina	NA	Yes
1350	-54.8255	-26.6522	20	1350	Argentina	NA	Yes
1351	-54.7551	-26.5329	20	1351	Argentina	NA	Yes
1352	-54.6777	-26.3088	20	1352	Argentina	NA	Yes
1353	-54.6319	-26.0058	20	1353	Argentina	NA	Yes
1354	-54.6159	-25.5761	20	1354	Argentina	NA	Yes
1355	-54.5378	-25.5765	20	1355	Argentina	NA	Yes
1356	-54.5015	-25.6083	20	1356	Argentina	NA	Yes
1357	-54.4439	-25.625	20	1357	Argentina	NA	Yes
1358	-54.3834	-25.5887	20	1358	Argentina	NA	Yes
1359	-54.3319	-25.5719	20	1359	Argentina	NA	Yes
1360	-54.2501	-25.5704	20	1360	Argentina	NA	Yes
1361	-54.2062	-25.5296	20	1361	Argentina	NA	Yes
1362	-54.1546	-25.523	20	1362	Argentina	NA	Yes
1363	-54.1192	-25.5452	20	1363	Argentina	NA	Yes
1364	-54.085	-25.5719	20	1364	Argentina	NA	Yes
1365	-54.0123	-25.5779	20	1365	Argentina	NA	Yes
1366	-53.9548	-25.6477	20	1366	Argentina	NA	Yes
1367	-53.8912	-25.6688	20	1367	Argentina	NA	Yes
1368	-53.8642	-25.7488	20	1368	Argentina	NA	Yes
1369	-53.8232	-25.9596	20	1369	Argentina	NA	Yes
1370	-53.7469	-26.0837	20	1370	Argentina	NA	Yes
1371	-53.6713	-26.2251	20	1371	Argentina	NA	Yes
1372	-53.6686	-26.2882	20	1372	Argentina	NA	Yes
1373	-53.7109	-26.3519	20	1373	Argentina	NA	Yes
1374	-53.7182	-26.4432	20	1374	Argentina	NA	Yes
1375	-53.7446	-26.6665	20	1375	Argentina	NA	Yes
1376	-53.7533	-26.7486	20	1376	Argentina	NA	Yes
1377	-53.7271	-26.8047	20	1377	Argentina	NA	Yes
1378	-53.7173	-26.8828	20	1378	Argentina	NA	Yes
1379	-53.7585	-26.9783	20	1379	Argentina	NA	Yes
1380	-53.8382	-27.1211	20	1380	Argentina	NA	Yes
1381	-53.9156	-27.1596	20	1381	Argentina	NA	Yes
1382	-53.9353	-27.1611	20	1382	Argentina	NA	Yes
1383	-54.0401	-27.2437	20	1383	Argentina	NA	Yes
1384	-54.1138	-27.2747	20	1384	Argentina	NA	Yes
1385	-54.1564	-27.2538	20	1385	Argentina	NA	Yes
1386	-54.2052	-27.2896	20	1386	Argentina	NA	Yes
1387	-54.2602	-27.382	20	1387	Argentina	NA	Yes
1388	-54.327	-27.4235	20	1388	Argentina	NA	Yes
1389	-54.4481	-27.4465	20	1389	Argentina	NA	Yes
1390	-54.4843	-27.4573	20	1390	Argentina	NA	Yes
1391	-54.5549	-27.4541	20	1391	Argentina	NA	Yes
1392	-54.6154	-27.4771	20	1392	Argentina	NA	Yes
1393	-54.6659	-27.5266	20	1393	Argentina	NA	Yes
1394	-54.7197	-27.5449	20	1394	Argentina	NA	Yes
1395	-54.7771	-27.5325	20	1395	Argentina	NA	Yes
1396	-54.8291	-27.5506	20	1396	Argentina	NA	Yes
1397	-54.8757	-27.5992	20	1397	Argentina	NA	Yes
1398	-54.9028	-27.652	20	1398	Argentina	NA	Yes
1399	-54.9102	-27.7086	20	1399	Argentina	NA	Yes
1400	-54.9559	-27.7472	20	1400	Argentina	NA	Yes
1401	-55.0399	-27.7678	20	1401	Argentina	NA	Yes
1402	-55.069	-27.7963	20	1402	Argentina	NA	Yes
1403	-55.0639	-27.8359	20	1403	Argentina	NA	Yes
1404	-55.1015	-27.8668	20	1404	Argentina	NA	Yes
1405	-55.2438	-27.8988	20	1405	Argentina	NA	Yes
1406	-55.3465	-27.956	20	1406	Argentina	NA	Yes
1407	-55.4098	-28.0378	20	1407	Argentina	NA	Yes
1408	-55.4767	-28.0894	20	1408	Argentina	NA	Yes
1409	-55.5824	-28.121	20	1409	Argentina	NA	Yes
1410	-55.7255	-28.2041	20	1410	Argentina	NA	Yes
1411	-55.746	-28.2555	20	1411	Argentina	NA	Yes
1412	-55.6915	-28.3028	20	1412	Argentina	NA	Yes
1413	-55.672	-28.3449	20	1413	Argentina	NA	Yes
1414	-55.6873	-28.3816	20	1414	Argentina	NA	Yes
1415	-55.732	-28.3866	20	1415	Argentina	NA	Yes
1416	-55.8061	-28.3598	20	1416	Argentina	NA	Yes
1417	-55.8589	-28.3542	20	1417	Argentina	NA	Yes
1418	-55.8905	-28.37	20	1418	Argentina	NA	Yes
1419	-55.9054	-28.3996	20	1419	Argentina	NA	Yes
1420	-55.9037	-28.4433	20	1420	Argentina	NA	Yes
1421	-55.9302	-28.4729	20	1421	Argentina	NA	Yes
1422	-55.9849	-28.4886	20	1422	Argentina	NA	Yes
1423	-56.0196	-28.5246	20	1423	Argentina	NA	Yes
1424	-56.0342	-28.5809	20	1424	Argentina	NA	Yes
1425	-56.1029	-28.6518	20	1425	Argentina	NA	Yes
1426	-56.2255	-28.7372	20	1426	Argentina	NA	Yes
1427	-56.3224	-28.8524	20	1427	Argentina	NA	Yes
1428	-56.3933	-28.9973	20	1428	Argentina	NA	Yes
1429	-56.476	-29.0925	20	1429	Argentina	NA	Yes
1430	-56.5707	-29.1381	20	1430	Argentina	NA	Yes
1431	-56.6358	-29.203	20	1431	Argentina	NA	Yes
1432	-56.6715	-29.2873	20	1432	Argentina	NA	Yes
1433	-56.7725	-29.4179	20	1433	Argentina	NA	Yes
1434	-56.9386	-29.5948	20	1434	Argentina	NA	Yes
1435	-57.0894	-29.7162	20	1435	Argentina	NA	Yes
1436	-57.2247	-29.7821	20	1436	Argentina	NA	Yes
1437	-57.3007	-29.8565	20	1437	Argentina	NA	Yes
1438	-57.3175	-29.9395	20	1438	Argentina	NA	Yes
1439	-57.4052	-30.0339	20	1439	Argentina	NA	Yes
1440	-57.5639	-30.1399	20	1440	Argentina	NA	Yes
1441	-57.6089	-30.1878	20	1441	Argentina	NA	Yes
1442	-57.6458	-30.227	20	1442	Argentina	NA	Yes
1443	-57.6509	-30.295	20	1443	Argentina	NA	Yes
1444	-57.7127	-30.3845	20	1444	Argentina	NA	Yes
1445	-57.8312	-30.4952	20	1445	Argentina	NA	Yes
1446	-57.8725	-30.591	20	1446	Argentina	NA	Yes
1447	-57.8186	-30.712	20	1447	Argentina	NA	Yes
1448	-57.8106	-30.8586	20	1448	Argentina	NA	Yes
1449	-57.8341	-30.9175	20	1449	Argentina	NA	Yes
1450	-57.8863	-30.9374	20	1450	Argentina	NA	Yes
1451	-57.8983	-30.9752	20	1451	Argentina	NA	Yes
1452	-57.8701	-31.0311	20	1452	Argentina	NA	Yes
1453	-57.8684	-31.1044	20	1453	Argentina	NA	Yes
1454	-57.8934	-31.1953	20	1454	Argentina	NA	Yes
1455	-57.9483	-31.2994	20	1455	Argentina	NA	Yes
1456	-58.0334	-31.4166	20	1456	Argentina	NA	Yes
1457	-58.0539	-31.4949	20	1457	Argentina	NA	Yes
1458	-58.0097	-31.5344	20	1458	Argentina	NA	Yes
1459	-57.988	-31.5762	20	1459	Argentina	NA	Yes
1460	-57.9889	-31.6206	20	1460	Argentina	NA	Yes
1461	-58.007	-31.685	20	1461	Argentina	NA	Yes
1462	-58.0423	-31.7692	20	1462	Argentina	NA	Yes
1463	-58.0958	-31.8318	20	1463	Argentina	NA	Yes
1464	-58.1675	-31.8727	20	1464	Argentina	NA	Yes
1465	-58.189	-31.9242	20	1465	Argentina	NA	Yes
1466	-58.1604	-31.9865	20	1466	Argentina	NA	Yes
1467	-58.1563	-32.0516	20	1467	Argentina	NA	Yes
1468	-58.177	-32.119	20	1468	Argentina	NA	Yes
1469	-58.1648	-32.1849	20	1469	Argentina	NA	Yes
1470	-58.1197	-32.2489	20	1470	Argentina	NA	Yes
1471	-58.123	-32.3219	20	1471	Argentina	NA	Yes
1472	-58.2012	-32.4717	20	1472	Argentina	NA	Yes
1473	-58.22	-32.564	20	1473	Argentina	NA	Yes
1474	-58.171	-32.9593	20	1474	Argentina	NA	Yes
1475	-58.2008	-33.0146	20	1475	Argentina	NA	Yes
1476	-58.2504	-33.0783	20	1476	Argentina	NA	Yes
1477	-58.3089	-33.0829	20	1477	Argentina	NA	Yes
1478	-58.376	-33.0719	20	1478	Argentina	NA	Yes
1479	-58.4245	-33.1115	20	1479	Argentina	NA	Yes
1480	-58.4548	-33.2859	20	1480	Argentina	NA	Yes
1481	-58.5472	-33.6635	20	1481	Argentina	NA	Yes
1482	-58.5306	-33.753	20	1482	Argentina	NA	Yes
1483	-58.4566	-33.8983	20	1483	Argentina	NA	Yes
1484	-58.4295	-33.9909	20	1484	Argentina	NA	Yes
1485	-58.409	-34.0607	20	1485	Argentina	NA	Yes
1486	-58.3925	-34.193	20	1486	Argentina	NA	Yes
1487	-58.4355	-34.2525	20	1487	Argentina	NA	Yes
1488	-58.4752	-34.263	20	1488	Argentina	NA	Yes
1489	-58.5255	-34.2962	20	1489	Argentina	NA	Yes
1490	-58.4662	-34.4574	20	1490	Argentina	NA	Yes
1491	-58.4189	-34.5316	20	1491	Argentina	NA	Yes
1492	-58.2833	-34.6835	20	1492	Argentina	NA	Yes
1493	-57.7636	-34.8945	20	1493	Argentina	NA	Yes
1494	-57.5479	-35.0189	20	1494	Argentina	NA	Yes
1495	-57.3037	-35.1885	20	1495	Argentina	NA	Yes
1496	-57.1707	-35.3625	20	1496	Argentina	NA	Yes
1497	-57.1589	-35.506	20	1497	Argentina	NA	Yes
1498	-57.3539	-35.7203	20	1498	Argentina	NA	Yes
1499	-57.3755	-35.9003	20	1499	Argentina	NA	Yes
1500	-57.3354	-36.0268	20	1500	Argentina	NA	Yes
1501	-57.265	-36.1441	20	1501	Argentina	NA	Yes
1502	-57.0762	-36.2968	20	1502	Argentina	NA	Yes
1503	-56.9372	-36.3525	20	1503	Argentina	NA	Yes
1504	-56.7495	-36.3465	20	1504	Argentina	NA	Yes
1505	-56.7174	-36.3891	20	1505	Argentina	NA	Yes
1506	-56.6981	-36.4265	20	1506	Argentina	NA	Yes
1507	-56.6683	-36.7353	20	1507	Argentina	NA	Yes
1508	-56.672	-36.8513	20	1508	Argentina	NA	Yes
1509	-56.7271	-36.9577	20	1509	Argentina	NA	Yes
1510	-57.0877	-37.4464	20	1510	Argentina	NA	Yes
1511	-57.3958	-37.7446	20	1511	Argentina	NA	Yes
1512	-57.5073	-37.9093	20	1512	Argentina	NA	Yes
1513	-57.547	-38.0856	20	1513	Argentina	NA	Yes
1514	-57.6456	-38.1696	20	1514	Argentina	NA	Yes
1515	-58.1792	-38.4358	20	1515	Argentina	NA	Yes
1516	-59.0072	-38.6733	20	1516	Argentina	NA	Yes
1517	-59.6763	-38.7967	20	1517	Argentina	NA	Yes
1518	-59.8283	-38.8382	20	1518	Argentina	NA	Yes
1519	-60.904	-38.9739	20	1519	Argentina	NA	Yes
1520	-61.1122	-38.993	20	1520	Argentina	NA	Yes
1521	-61.3829	-38.9809	20	1521	Argentina	NA	Yes
1522	-61.6025	-38.9988	20	1522	Argentina	NA	Yes
1523	-61.8479	-38.9618	20	1523	Argentina	NA	Yes
1524	-62.0669	-38.9191	20	1524	Argentina	NA	Yes
1525	-62.1893	-38.8133	20	1525	Argentina	NA	Yes
1526	-62.3348	-38.8001	20	1526	Argentina	NA	Yes
1527	-62.3745	-38.8529	20	1527	Argentina	NA	Yes
1528	-62.3036	-38.9881	20	1528	Argentina	NA	Yes
1529	-62.3381	-39.1506	20	1529	Argentina	NA	Yes
1530	-62.2951	-39.2433	20	1530	Argentina	NA	Yes
1531	-62.2091	-39.2618	20	1531	Argentina	NA	Yes
1532	-62.1265	-39.3098	20	1532	Argentina	NA	Yes
1533	-62.0537	-39.3738	20	1533	Argentina	NA	Yes
1534	-62.1793	-39.3805	20	1534	Argentina	NA	Yes
1535	-62.1306	-39.4315	20	1535	Argentina	NA	Yes
1536	-62.0768	-39.4615	20	1536	Argentina	NA	Yes
1537	-62.0828	-39.5684	20	1537	Argentina	NA	Yes
1538	-62.1315	-39.8254	20	1538	Argentina	NA	Yes
1539	-62.254	-39.8805	20	1539	Argentina	NA	Yes
1540	-62.2869	-39.8953	20	1540	Argentina	NA	Yes
1541	-62.324	-39.9507	20	1541	Argentina	NA	Yes
1542	-62.4019	-40.1966	20	1542	Argentina	NA	Yes
1543	-62.427	-40.356	20	1543	Argentina	NA	Yes
1544	-62.3936	-40.4588	20	1544	Argentina	NA	Yes
1545	-62.2463	-40.6746	20	1545	Argentina	NA	Yes
1546	-62.3019	-40.8146	20	1546	Argentina	NA	Yes
1547	-62.395	-40.8908	20	1547	Argentina	NA	Yes
1548	-62.798	-41.0472	20	1548	Argentina	NA	Yes
1549	-62.959	-41.1097	20	1549	Argentina	NA	Yes
1550	-63.2128	-41.1524	20	1550	Argentina	NA	Yes
1551	-63.6218	-41.1598	20	1551	Argentina	NA	Yes
1552	-63.773	-41.15	20	1552	Argentina	NA	Yes
1553	-64.1232	-41.0078	20	1553	Argentina	NA	Yes
1554	-64.3834	-40.9225	20	1554	Argentina	NA	Yes
1555	-64.6215	-40.8545	20	1555	Argentina	NA	Yes
1556	-64.853	-40.8138	20	1556	Argentina	NA	Yes
1557	-64.8199	-40.7933	20	1557	Argentina	NA	Yes
1558	-64.8044	-40.7565	20	1558	Argentina	NA	Yes
1559	-64.8695	-40.7358	20	1559	Argentina	NA	Yes
1560	-64.9169	-40.7313	20	1560	Argentina	NA	Yes
1561	-65.0694	-40.8053	20	1561	Argentina	NA	Yes
1562	-65.1334	-40.8807	20	1562	Argentina	NA	Yes
1563	-65.1519	-40.947	20	1563	Argentina	NA	Yes
1564	-65.155	-41.1057	20	1564	Argentina	NA	Yes
1565	-65.1279	-41.2388	20	1565	Argentina	NA	Yes
1566	-65.0183	-41.5669	20	1566	Argentina	NA	Yes
1567	-65.007	-41.7451	20	1567	Argentina	NA	Yes
1568	-65.0591	-41.9699	20	1568	Argentina	NA	Yes
1569	-64.9864	-42.1021	20	1569	Argentina	NA	Yes
1570	-64.898	-42.1618	20	1570	Argentina	NA	Yes
1571	-64.6995	-42.2208	20	1571	Argentina	NA	Yes
1572	-64.6225	-42.261	20	1572	Argentina	NA	Yes
1573	-64.5378	-42.2546	20	1573	Argentina	NA	Yes
1574	-64.5117	-42.2702	20	1574	Argentina	NA	Yes
1575	-64.5242	-42.2992	20	1575	Argentina	NA	Yes
1576	-64.5741	-42.356	20	1576	Argentina	NA	Yes
1577	-64.571	-42.416	20	1577	Argentina	NA	Yes
1578	-64.4204	-42.4338	20	1578	Argentina	NA	Yes
1579	-64.2646	-42.4217	20	1579	Argentina	NA	Yes
1580	-64.1009	-42.3951	20	1580	Argentina	NA	Yes
1581	-64.0622	-42.3534	20	1581	Argentina	NA	Yes
1582	-64.0612	-42.2661	20	1582	Argentina	NA	Yes
1583	-64.2529	-42.2508	20	1583	Argentina	NA	Yes
1584	-64.2285	-42.2183	20	1584	Argentina	NA	Yes
1585	-64.0833	-42.1828	20	1585	Argentina	NA	Yes
1586	-63.8929	-42.1246	20	1586	Argentina	NA	Yes
1587	-63.7956	-42.1139	20	1587	Argentina	NA	Yes
1588	-63.7295	-42.1529	20	1588	Argentina	NA	Yes
1589	-63.6848	-42.1887	20	1589	Argentina	NA	Yes
1590	-63.6299	-42.2827	20	1590	Argentina	NA	Yes
1591	-63.5959	-42.4065	20	1591	Argentina	NA	Yes
1592	-63.5944	-42.5556	20	1592	Argentina	NA	Yes
1593	-63.6173	-42.6958	20	1593	Argentina	NA	Yes
1594	-63.6445	-42.7457	20	1594	Argentina	NA	Yes
1595	-63.6925	-42.8053	20	1595	Argentina	NA	Yes
1596	-64.0348	-42.8812	20	1596	Argentina	NA	Yes
1597	-64.1307	-42.8614	20	1597	Argentina	NA	Yes
1598	-64.2199	-42.7556	20	1598	Argentina	NA	Yes
1599	-64.2479	-42.6461	20	1599	Argentina	NA	Yes
1600	-64.3243	-42.5723	20	1600	Argentina	NA	Yes
1601	-64.4878	-42.5135	20	1601	Argentina	NA	Yes
1602	-64.6505	-42.5314	20	1602	Argentina	NA	Yes
1603	-64.812	-42.6332	20	1603	Argentina	NA	Yes
1604	-64.9707	-42.6663	20	1604	Argentina	NA	Yes
1605	-65.0269	-42.7589	20	1605	Argentina	NA	Yes
1606	-64.6292	-42.909	20	1606	Argentina	NA	Yes
1607	-64.4416	-42.9507	20	1607	Argentina	NA	Yes
1608	-64.3804	-42.9492	20	1608	Argentina	NA	Yes
1609	-64.3191	-42.9689	20	1609	Argentina	NA	Yes
1610	-64.3757	-43.0246	20	1610	Argentina	NA	Yes
1611	-64.4322	-43.0592	20	1611	Argentina	NA	Yes
1612	-64.7152	-43.1355	20	1612	Argentina	NA	Yes
1613	-64.8399	-43.1889	20	1613	Argentina	NA	Yes
1614	-64.9855	-43.2936	20	1614	Argentina	NA	Yes
1615	-65.1897	-43.5221	20	1615	Argentina	NA	Yes
1616	-65.2523	-43.5719	20	1616	Argentina	NA	Yes
1617	-65.2836	-43.63	20	1617	Argentina	NA	Yes
1618	-65.3047	-43.7875	20	1618	Argentina	NA	Yes
1619	-65.2386	-44.0487	20	1619	Argentina	NA	Yes
1620	-65.3084	-44.1582	20	1620	Argentina	NA	Yes
1621	-65.2655	-44.2797	20	1621	Argentina	NA	Yes
1622	-65.2898	-44.3607	20	1622	Argentina	NA	Yes
1623	-65.3613	-44.4773	20	1623	Argentina	NA	Yes
1624	-65.6476	-44.6614	20	1624	Argentina	NA	Yes
1625	-65.6983	-44.7962	20	1625	Argentina	NA	Yes
1626	-65.5991	-44.8756	20	1626	Argentina	NA	Yes
1627	-65.6057	-44.945	20	1627	Argentina	NA	Yes
1628	-65.6388	-45.0078	20	1628	Argentina	NA	Yes
1629	-65.7577	-45.0071	20	1629	Argentina	NA	Yes
1630	-66.1901	-44.9647	20	1630	Argentina	NA	Yes
1631	-66.3478	-45.0336	20	1631	Argentina	NA	Yes
1632	-66.4936	-45.1176	20	1632	Argentina	NA	Yes
1633	-66.5334	-45.1578	20	1633	Argentina	NA	Yes
1634	-66.5851	-45.1829	20	1634	Argentina	NA	Yes
1635	-66.8825	-45.2276	20	1635	Argentina	NA	Yes
1636	-66.9414	-45.2573	20	1636	Argentina	NA	Yes
1637	-67.2576	-45.5772	20	1637	Argentina	NA	Yes
1638	-67.393	-45.7756	20	1638	Argentina	NA	Yes
1639	-67.5566	-45.9701	20	1639	Argentina	NA	Yes
1640	-67.5996	-46.0525	20	1640	Argentina	NA	Yes
1641	-67.6089	-46.1668	20	1641	Argentina	NA	Yes
1642	-67.5861	-46.2695	20	1642	Argentina	NA	Yes
1643	-67.5634	-46.3454	20	1643	Argentina	NA	Yes
1644	-67.5064	-46.4428	20	1644	Argentina	NA	Yes
1645	-67.3866	-46.5538	20	1645	Argentina	NA	Yes
1646	-66.7769	-47.0059	20	1646	Argentina	NA	Yes
1647	-66.6504	-47.0453	20	1647	Argentina	NA	Yes
1648	-65.9985	-47.0938	20	1648	Argentina	NA	Yes
1649	-65.8537	-47.1567	20	1649	Argentina	NA	Yes
1650	-65.7691	-47.2567	20	1650	Argentina	NA	Yes
1651	-65.7381	-47.3449	20	1651	Argentina	NA	Yes
1652	-65.7754	-47.5684	20	1652	Argentina	NA	Yes
1653	-65.8143	-47.6382	20	1653	Argentina	NA	Yes
1654	-65.8863	-47.7016	20	1654	Argentina	NA	Yes
1655	-66.0406	-47.7833	20	1655	Argentina	NA	Yes
1656	-66.2252	-47.8268	20	1656	Argentina	NA	Yes
1657	-66.1724	-47.8576	20	1657	Argentina	NA	Yes
1658	-66.0974	-47.8532	20	1658	Argentina	NA	Yes
1659	-65.9342	-47.8268	20	1659	Argentina	NA	Yes
1660	-65.8637	-47.8532	20	1660	Argentina	NA	Yes
1661	-65.8101	-47.9411	20	1661	Argentina	NA	Yes
1662	-65.9122	-47.9768	20	1662	Argentina	NA	Yes
1663	-65.9434	-48.0193	20	1663	Argentina	NA	Yes
1664	-66.0172	-48.0843	20	1664	Argentina	NA	Yes
1665	-66.3934	-48.3424	20	1665	Argentina	NA	Yes
1666	-66.5963	-48.4195	20	1666	Argentina	NA	Yes
1667	-66.7828	-48.5229	20	1667	Argentina	NA	Yes
1668	-67.0331	-48.6277	20	1668	Argentina	NA	Yes
1669	-67.131	-48.6879	20	1669	Argentina	NA	Yes
1670	-67.2633	-48.8143	20	1670	Argentina	NA	Yes
1671	-67.4663	-48.9518	20	1671	Argentina	NA	Yes
1672	-67.6849	-49.2467	20	1672	Argentina	NA	Yes
1673	-67.6937	-49.304	20	1673	Argentina	NA	Yes
1674	-67.662	-49.3422	20	1674	Argentina	NA	Yes
1675	-67.7835	-49.8589	20	1675	Argentina	NA	Yes
1676	-67.826	-49.9196	20	1676	Argentina	NA	Yes
1677	-67.914	-49.9845	20	1677	Argentina	NA	Yes
1678	-68.1457	-50.0914	20	1678	Argentina	NA	Yes
1679	-68.2572	-50.1046	20	1679	Argentina	NA	Yes
1680	-68.4046	-50.0427	20	1680	Argentina	NA	Yes
1681	-68.4879	-49.9779	20	1681	Argentina	NA	Yes
1682	-68.5693	-49.867	20	1682	Argentina	NA	Yes
1683	-68.6676	-49.7525	20	1683	Argentina	NA	Yes
1684	-68.6727	-49.7935	20	1684	Argentina	NA	Yes
1685	-68.6385	-49.863	20	1685	Argentina	NA	Yes
1686	-68.6616	-49.9357	20	1686	Argentina	NA	Yes
1687	-68.913	-49.9688	20	1687	Argentina	NA	Yes
1688	-68.9796	-50.003	20	1688	Argentina	NA	Yes
1689	-68.7527	-49.9877	20	1689	Argentina	NA	Yes
1690	-68.5979	-50.0095	20	1690	Argentina	NA	Yes
1691	-68.5326	-50.0361	20	1691	Argentina	NA	Yes
1692	-68.4737	-50.0914	20	1692	Argentina	NA	Yes
1693	-68.4219	-50.1579	20	1693	Argentina	NA	Yes
1694	-68.4654	-50.1947	20	1694	Argentina	NA	Yes
1695	-68.5894	-50.2252	20	1695	Argentina	NA	Yes
1696	-68.7499	-50.2812	20	1696	Argentina	NA	Yes
1697	-68.9395	-50.3823	20	1697	Argentina	NA	Yes
1698	-69.0448	-50.4991	20	1698	Argentina	NA	Yes
1699	-69.0902	-50.5831	20	1699	Argentina	NA	Yes
1700	-69.1414	-50.7525	20	1700	Argentina	NA	Yes
1701	-69.155	-50.8645	20	1701	Argentina	NA	Yes
1702	-69.2352	-50.9506	20	1702	Argentina	NA	Yes
1703	-69.3586	-51.0281	20	1703	Argentina	NA	Yes
1704	-69.3518	-51.0458	20	1704	Argentina	NA	Yes
1705	-69.268	-51.0062	20	1705	Argentina	NA	Yes
1706	-69.201	-50.9937	20	1706	Argentina	NA	Yes
1707	-69.1435	-51.097	20	1707	Argentina	NA	Yes
1708	-69.0657	-51.3035	20	1708	Argentina	NA	Yes
1709	-69.0296	-51.4465	20	1709	Argentina	NA	Yes
1710	-69.0353	-51.489	20	1710	Argentina	NA	Yes
1711	-69.0583	-51.5472	20	1711	Argentina	NA	Yes
1712	-69.2181	-51.5612	20	1712	Argentina	NA	Yes
1713	-69.3605	-51.5595	20	1713	Argentina	NA	Yes
1714	-69.4654	-51.5845	20	1714	Argentina	NA	Yes
1715	-69.4091	-51.6103	20	1715	Argentina	NA	Yes
1716	-69.313	-51.6011	20	1716	Argentina	NA	Yes
1717	-69.1801	-51.6623	20	1717	Argentina	NA	Yes
1718	-69.0325	-51.6362	20	1718	Argentina	NA	Yes
1719	-68.9653	-51.6772	20	1719	Argentina	NA	Yes
1720	-68.9168	-51.7146	20	1720	Argentina	NA	Yes
1721	-68.6908	-52.0131	20	1721	Argentina	NA	Yes
1722	-68.4935	-52.1976	20	1722	Argentina	NA	Yes
1723	-68.3938	-52.307	20	1723	Argentina	NA	Yes
1724	-68.4434	-52.3566	20	1724	Argentina	NA	Yes
1725	-68.461	-52.2904	20	1725	Argentina	NA	Yes
1726	-68.5898	-52.2733	20	1726	Argentina	NA	Yes
1727	-68.7152	-52.2555	20	1727	Argentina	NA	Yes
1728	-68.9246	-52.2081	20	1728	Argentina	NA	Yes
1729	-69.2062	-52.1361	20	1729	Argentina	NA	Yes
1730	-69.4884	-52.1361	20	1730	Argentina	NA	Yes
1731	-69.7126	-52.0754	20	1731	Argentina	NA	Yes
1732	-69.9603	-52.0082	20	1732	Argentina	NA	Yes
1733	-70.4829	-52.0022	20	1733	Argentina	NA	Yes
1734	-70.9432	-51.9981	20	1734	Argentina	NA	Yes
1735	-71.4147	-51.9939	20	1735	Argentina	NA	Yes
1736	-71.7166	-51.9913	20	1736	Argentina	NA	Yes
1737	-71.9187	-51.9896	20	1737	Argentina	NA	Yes
1738	-71.9711	-51.9642	20	1738	Argentina	NA	Yes
1739	-71.9535	-51.8804	20	1739	Argentina	NA	Yes
1740	-72.0284	-51.8186	20	1740	Argentina	NA	Yes
1741	-72.137	-51.744	20	1741	Argentina	NA	Yes
1742	-72.269	-51.6911	20	1742	Argentina	NA	Yes
1743	-72.3345	-51.6203	20	1743	Argentina	NA	Yes
1744	-72.4077	-51.5408	20	1744	Argentina	NA	Yes
1745	-72.3664	-51.4703	20	1745	Argentina	NA	Yes
1746	-72.3032	-51.2989	20	1746	Argentina	NA	Yes
1747	-72.3019	-51.2233	20	1747	Argentina	NA	Yes
1748	-72.3592	-51.1704	20	1748	Argentina	NA	Yes
1749	-72.3768	-51.0954	20	1749	Argentina	NA	Yes
1750	-72.3592	-51.0602	20	1750	Argentina	NA	Yes
1751	-72.3074	-51.0334	20	1751	Argentina	NA	Yes
1752	-72.2763	-50.9103	20	1752	Argentina	NA	Yes
1753	-72.3006	-50.7896	20	1753	Argentina	NA	Yes
1754	-72.3402	-50.6818	20	1754	Argentina	NA	Yes
1755	-72.3926	-50.6343	20	1755	Argentina	NA	Yes
1756	-72.4602	-50.6117	20	1756	Argentina	NA	Yes
1757	-72.5098	-50.6075	20	1757	Argentina	NA	Yes
1758	-72.6204	-50.6477	20	1758	Argentina	NA	Yes
1759	-72.8036	-50.6377	20	1759	Argentina	NA	Yes
1760	-72.8659	-50.6531	20	1760	Argentina	NA	Yes
1761	-72.9556	-50.6965	20	1761	Argentina	NA	Yes
1762	-73.0824	-50.7603	20	1762	Argentina	NA	Yes
1763	-73.1529	-50.7383	20	1763	Argentina	NA	Yes
1764	-73.1745	-50.67	20	1764	Argentina	NA	Yes
1765	-73.2216	-50.6107	20	1765	Argentina	NA	Yes
1766	-73.2516	-50.5585	20	1766	Argentina	NA	Yes
1767	-73.2742	-50.4726	20	1767	Argentina	NA	Yes
1768	-73.3117	-50.3619	20	1768	Argentina	NA	Yes
1769	-73.3866	-50.2312	20	1769	Argentina	NA	Yes
1770	-73.5013	-50.1253	20	1770	Argentina	NA	Yes
1771	-73.5077	-50.0303	20	1771	Argentina	NA	Yes
1772	-73.5289	-49.9109	20	1772	Argentina	NA	Yes
1773	-73.4704	-49.7945	20	1773	Argentina	NA	Yes
1774	-73.5045	-49.698	20	1774	Argentina	NA	Yes
1775	-73.5763	-49.5829	20	1775	Argentina	NA	Yes
1776	-73.5542	-49.4639	20	1776	Argentina	NA	Yes
1777	-73.4836	-49.3977	20	1777	Argentina	NA	Yes
1778	-73.4616	-49.3139	20	1778	Argentina	NA	Yes
1779	-73.1353	-49.3007	20	1779	Argentina	NA	Yes
1780	-73.1489	-49.188	20	1780	Argentina	NA	Yes
1781	-73.0946	-49.0969	20	1781	Argentina	NA	Yes
1782	-73.0336	-49.0144	20	1782	Argentina	NA	Yes
1783	-72.9817	-48.9768	20	1783	Argentina	NA	Yes
1784	-72.8654	-48.9439	20	1784	Argentina	NA	Yes
1785	-72.7285	-48.8963	20	1785	Argentina	NA	Yes
1786	-72.6513	-48.8416	20	1786	Argentina	NA	Yes
1787	-72.6144	-48.7929	20	1787	Argentina	NA	Yes
1788	-72.5918	-48.7297	20	1788	Argentina	NA	Yes
1789	-72.5859	-48.6625	20	1789	Argentina	NA	Yes
1790	-72.6084	-48.5193	20	1790	Argentina	NA	Yes
1791	-72.5829	-48.4754	20	1791	Argentina	NA	Yes
1792	-72.4981	-48.4174	20	1792	Argentina	NA	Yes
1793	-72.3547	-48.3658	20	1793	Argentina	NA	Yes
1794	-72.293	-48.2291	20	1794	Argentina	NA	Yes
1795	-72.3283	-48.1101	20	1795	Argentina	NA	Yes
1796	-72.4079	-48.0159	20	1796	Argentina	NA	Yes
1797	-72.5091	-47.9733	20	1797	Argentina	NA	Yes
1798	-72.5179	-47.8764	20	1798	Argentina	NA	Yes
1799	-72.4722	-47.7842	20	1799	Argentina	NA	Yes
1800	-72.4126	-47.6855	20	1800	Argentina	NA	Yes
1801	-72.3415	-47.5721	20	1801	Argentina	NA	Yes
1802	-72.3459	-47.4927	20	1802	Argentina	NA	Yes
1803	-72.2829	-47.4463	20	1803	Argentina	NA	Yes
1804	-72.1034	-47.3428	20	1804	Argentina	NA	Yes
1805	-72.0417	-47.2414	20	1805	Argentina	NA	Yes
1806	-71.9785	-47.2139	20	1806	Argentina	NA	Yes
1807	-71.905	-47.2017	20	1807	Argentina	NA	Yes
1808	-71.9005	-47.1443	20	1808	Argentina	NA	Yes
1809	-71.9542	-47.0875	20	1809	Argentina	NA	Yes
1810	-71.963	-47.016	20	1810	Argentina	NA	Yes
1811	-71.9566	-46.9368	20	1811	Argentina	NA	Yes
1812	-71.9402	-46.8312	20	1812	Argentina	NA	Yes
1813	-71.8564	-46.7916	20	1813	Argentina	NA	Yes
1814	-71.7327	-46.7059	20	1814	Argentina	NA	Yes
1815	-71.6997	-46.6514	20	1815	Argentina	NA	Yes
1816	-71.6952	-46.5784	20	1816	Argentina	NA	Yes
1817	-71.7313	-46.4278	20	1817	Argentina	NA	Yes
1818	-71.7621	-46.3198	20	1818	Argentina	NA	Yes
1819	-71.7776	-46.28	20	1819	Argentina	NA	Yes
1820	-71.8341	-46.2067	20	1820	Argentina	NA	Yes
1821	-71.8757	-46.1605	20	1821	Argentina	NA	Yes
1822	-71.8093	-46.1027	20	1822	Argentina	NA	Yes
1823	-71.6845	-46.0419	20	1823	Argentina	NA	Yes
1824	-71.6315	-45.9537	20	1824	Argentina	NA	Yes
1825	-71.6801	-45.8787	20	1825	Argentina	NA	Yes
1826	-71.7506	-45.8391	20	1826	Argentina	NA	Yes
1827	-71.7727	-45.7244	20	1827	Argentina	NA	Yes
1828	-71.7462	-45.5789	20	1828	Argentina	NA	Yes
1829	-71.6933	-45.5348	20	1829	Argentina	NA	Yes
1830	-71.5081	-45.5127	20	1830	Argentina	NA	Yes
1831	-71.4904	-45.4377	20	1831	Argentina	NA	Yes
1832	-71.3493	-45.3319	20	1832	Argentina	NA	Yes
1833	-71.3538	-45.2305	20	1833	Argentina	NA	Yes
1834	-71.4435	-45.1683	20	1834	Argentina	NA	Yes
1835	-71.5313	-45.0679	20	1835	Argentina	NA	Yes
1836	-71.5963	-44.9792	20	1836	Argentina	NA	Yes
1837	-71.8124	-44.9307	20	1837	Argentina	NA	Yes
1838	-72.0417	-44.9042	20	1838	Argentina	NA	Yes
1839	-72.0725	-44.8204	20	1839	Argentina	NA	Yes
1840	-72.0637	-44.7719	20	1840	Argentina	NA	Yes
1841	-71.957	-44.7915	20	1841	Argentina	NA	Yes
1842	-71.7828	-44.7744	20	1842	Argentina	NA	Yes
1843	-71.6517	-44.7704	20	1843	Argentina	NA	Yes
1844	-71.5604	-44.762	20	1844	Argentina	NA	Yes
1845	-71.4552	-44.7498	20	1845	Argentina	NA	Yes
1846	-71.3582	-44.7852	20	1846	Argentina	NA	Yes
1847	-71.2611	-44.7631	20	1847	Argentina	NA	Yes
1848	-71.2215	-44.6308	20	1848	Argentina	NA	Yes
1849	-71.1597	-44.5603	20	1849	Argentina	NA	Yes
1850	-71.1509	-44.494	20	1850	Argentina	NA	Yes
1851	-71.2126	-44.4412	20	1851	Argentina	NA	Yes
1852	-71.3257	-44.4249	20	1852	Argentina	NA	Yes
1853	-71.82	-44.3831	20	1853	Argentina	NA	Yes
1854	-71.8351	-44.3302	20	1854	Argentina	NA	Yes
1855	-71.8308	-44.2414	20	1855	Argentina	NA	Yes
1856	-71.8121	-44.1508	20	1856	Argentina	NA	Yes
1857	-71.8124	-44.1061	20	1857	Argentina	NA	Yes
1858	-71.7672	-44.0667	20	1858	Argentina	NA	Yes
1859	-71.7162	-43.9845	20	1859	Argentina	NA	Yes
1860	-71.6801	-43.9296	20	1860	Argentina	NA	Yes
1861	-71.716	-43.8584	20	1861	Argentina	NA	Yes
1862	-71.7947	-43.7532	20	1862	Argentina	NA	Yes
1863	-71.7374	-43.7047	20	1863	Argentina	NA	Yes
1864	-71.7328	-43.6468	20	1864	Argentina	NA	Yes
1865	-71.7506	-43.5901	20	1865	Argentina	NA	Yes
1866	-71.8324	-43.5271	20	1866	Argentina	NA	Yes
1867	-71.905	-43.4401	20	1867	Argentina	NA	Yes
1868	-71.905	-43.3476	20	1868	Argentina	NA	Yes
1869	-71.8202	-43.323	20	1869	Argentina	NA	Yes
1870	-71.7639	-43.2946	20	1870	Argentina	NA	Yes
1871	-71.7506	-43.2373	20	1871	Argentina	NA	Yes
1872	-71.7815	-43.1668	20	1872	Argentina	NA	Yes
1873	-71.8986	-43.1453	20	1873	Argentina	NA	Yes
1874	-72.0547	-43.102	20	1874	Argentina	NA	Yes
1875	-72.1024	-43.0656	20	1875	Argentina	NA	Yes
1876	-72.1464	-42.99	20	1876	Argentina	NA	Yes
1877	-72.1136	-42.7768	20	1877	Argentina	NA	Yes
1878	-72.13	-42.6482	20	1878	Argentina	NA	Yes
1879	-72.1437	-42.5771	20	1879	Argentina	NA	Yes
1880	-72.1054	-42.5225	20	1880	Argentina	NA	Yes
1881	-72.0535	-42.4732	20	1881	Argentina	NA	Yes
1882	-72.0781	-42.3585	20	1882	Argentina	NA	Yes
1883	-72.1246	-42.2983	20	1883	Argentina	NA	Yes
1884	-72.1082	-42.2519	20	1884	Argentina	NA	Yes
1885	-72.0644	-42.2054	20	1885	Argentina	NA	Yes
1886	-72.0261	-42.1479	20	1886	Argentina	NA	Yes
1887	-71.9933	-42.1343	20	1887	Argentina	NA	Yes
1888	-71.9441	-42.1671	20	1888	Argentina	NA	Yes
1889	-71.8608	-42.1479	20	1889	Argentina	NA	Yes
1890	-71.7609	-42.1015	20	1890	Argentina	NA	Yes
1891	-71.75	-42.0468	20	1891	Argentina	NA	Yes
1892	-71.77	-41.9686	20	1892	Argentina	NA	Yes
1893	-71.8445	-41.772	20	1893	Argentina	NA	Yes
1894	-71.9113	-41.6504	20	1894	Argentina	NA	Yes
1895	-71.8976	-41.6066	20	1895	Argentina	NA	Yes
1896	-71.8711	-41.5605	20	1896	Argentina	NA	Yes
1897	-71.8922	-41.3934	20	1897	Argentina	NA	Yes
1898	-71.8856	-41.2924	20	1898	Argentina	NA	Yes
1899	-71.8807	-40.9946	20	1899	Argentina	NA	Yes
1900	-71.873	-40.893	20	1900	Argentina	NA	Yes
1901	-71.9414	-40.7892	20	1901	Argentina	NA	Yes
1902	-71.9321	-40.6917	20	1902	Argentina	NA	Yes
1903	-71.8838	-40.6206	20	1903	Argentina	NA	Yes
1904	-71.8385	-40.5244	20	1904	Argentina	NA	Yes
1905	-71.8046	-40.4392	20	1905	Argentina	NA	Yes
1906	-71.7691	-40.4009	20	1906	Argentina	NA	Yes
1907	-71.709	-40.3817	20	1907	Argentina	NA	Yes
1908	-71.6953	-40.3353	20	1908	Argentina	NA	Yes
1909	-71.7227	-40.2997	20	1909	Argentina	NA	Yes
1910	-71.8006	-40.2443	20	1910	Argentina	NA	Yes
1911	-71.8183	-40.1767	20	1911	Argentina	NA	Yes
1912	-71.802	-40.1247	20	1912	Argentina	NA	Yes
1913	-71.7637	-40.0946	20	1913	Argentina	NA	Yes
1914	-71.7044	-40.0949	20	1914	Argentina	NA	Yes
1915	-71.6598	-40.0208	20	1915	Argentina	NA	Yes
1916	-71.6471	-39.9292	20	1916	Argentina	NA	Yes
1917	-71.6379	-39.8868	20	1917	Argentina	NA	Yes
1918	-71.6721	-39.8333	20	1918	Argentina	NA	Yes
1919	-71.6968	-39.707	20	1919	Argentina	NA	Yes
1920	-71.7199	-39.6353	20	1920	Argentina	NA	Yes
1921	-71.6926	-39.6052	20	1921	Argentina	NA	Yes
1922	-71.6543	-39.5942	20	1922	Argentina	NA	Yes
1923	-71.587	-39.6111	20	1923	Argentina	NA	Yes
1924	-71.5395	-39.6024	20	1924	Argentina	NA	Yes
1925	-71.5312	-39.5642	20	1925	Argentina	NA	Yes
1926	-71.5258	-39.5231	20	1926	Argentina	NA	Yes
1927	-71.5078	-39.4952	20	1927	Argentina	NA	Yes
1928	-71.4654	-39.4023	20	1928	Argentina	NA	Yes
1929	-71.42	-39.2872	20	1929	Argentina	NA	Yes
1930	-71.4094	-39.206	20	1930	Argentina	NA	Yes
1931	-71.4256	-38.9856	20	1931	Argentina	NA	Yes
1932	-71.4016	-38.9351	20	1932	Argentina	NA	Yes
1933	-71.3532	-38.8889	20	1933	Argentina	NA	Yes
1934	-71.2857	-38.8454	20	1934	Argentina	NA	Yes
1935	-71.1973	-38.8094	20	1935	Argentina	NA	Yes
1936	-71.0871	-38.7575	20	1936	Argentina	NA	Yes
1937	-70.9516	-38.7385	20	1937	Argentina	NA	Yes
1938	-70.8969	-38.6811	20	1938	Argentina	NA	Yes
1939	-70.8586	-38.6045	20	1939	Argentina	NA	Yes
1940	-70.8477	-38.5416	20	1940	Argentina	NA	Yes
1941	-70.8997	-38.4979	20	1941	Argentina	NA	Yes
1942	-70.968	-38.4459	20	1942	Argentina	NA	Yes
1943	-71.0005	-38.3148	20	1943	Argentina	NA	Yes
1944	-71.0182	-38.1939	20	1944	Argentina	NA	Yes
1945	-71.0282	-38.0412	20	1945	Argentina	NA	Yes
1946	-71.0962	-37.91	20	1946	Argentina	NA	Yes
1947	-71.1676	-37.7623	20	1947	Argentina	NA	Yes
1948	-71.1867	-37.6311	20	1948	Argentina	NA	Yes
1949	-71.1628	-37.5592	20	1949	Argentina	NA	Yes
1950	-71.1348	-37.4451	20	1950	Argentina	NA	Yes
1951	-71.1649	-37.3933	20	1951	Argentina	NA	Yes
1952	-71.2004	-37.3003	20	1952	Argentina	NA	Yes
1953	-71.1635	-37.2274	20	1953	Argentina	NA	Yes
1954	-71.1184	-37.1144	20	1954	Argentina	NA	Yes
1955	-71.1238	-37.0569	20	1955	Argentina	NA	Yes
1956	-71.1594	-36.9202	20	1956	Argentina	NA	Yes
1957	-71.1922	-36.8437	20	1957	Argentina	NA	Yes
1958	-71.1594	-36.7616	20	1958	Argentina	NA	Yes
1959	-71.1074	-36.6851	20	1959	Argentina	NA	Yes
1960	-71.0664	-36.644	20	1960	Argentina	NA	Yes
1961	-71.0732	-36.578	20	1961	Argentina	NA	Yes
1962	-71.0555	-36.5237	20	1962	Argentina	NA	Yes
1963	-70.9779	-36.4873	20	1963	Argentina	NA	Yes
1964	-70.9051	-36.4199	20	1964	Argentina	NA	Yes
1965	-70.8532	-36.4117	20	1965	Argentina	NA	Yes
1966	-70.7903	-36.4117	20	1966	Argentina	NA	Yes
1967	-70.7493	-36.3926	20	1967	Argentina	NA	Yes
1968	-70.7329	-36.3406	20	1968	Argentina	NA	Yes
1969	-70.7219	-36.2832	20	1969	Argentina	NA	Yes
1970	-70.6219	-36.2119	20	1970	Argentina	NA	Yes
1971	-70.5634	-36.1464	20	1971	Argentina	NA	Yes
1972	-70.4567	-36.1327	20	1972	Argentina	NA	Yes
1973	-70.4048	-36.0617	20	1973	Argentina	NA	Yes
1974	-70.4037	-35.9705	20	1974	Argentina	NA	Yes
1975	-70.4157	-35.8785	20	1975	Argentina	NA	Yes
1976	-70.3802	-35.7719	20	1976	Argentina	NA	Yes
1977	-70.4197	-35.6092	20	1977	Argentina	NA	Yes
1978	-70.4157	-35.523	20	1978	Argentina	NA	Yes
1979	-70.4567	-35.452	20	1979	Argentina	NA	Yes
1980	-70.4485	-35.3754	20	1980	Argentina	NA	Yes
1981	-70.4704	-35.3262	20	1981	Argentina	NA	Yes
1982	-70.5323	-35.3079	20	1982	Argentina	NA	Yes
1983	-70.5552	-35.2469	20	1983	Argentina	NA	Yes
1984	-70.5251	-35.2168	20	1984	Argentina	NA	Yes
1985	-70.4666	-35.1937	20	1985	Argentina	NA	Yes
1986	-70.3932	-35.1469	20	1986	Argentina	NA	Yes
1987	-70.3381	-34.9218	20	1987	Argentina	NA	Yes
1988	-70.3121	-34.855	20	1988	Argentina	NA	Yes
1989	-70.2868	-34.7745	20	1989	Argentina	NA	Yes
1990	-70.2899	-34.7328	20	1990	Argentina	NA	Yes
1991	-70.2547	-34.6727	20	1991	Argentina	NA	Yes
1992	-70.2107	-34.5813	20	1992	Argentina	NA	Yes
1993	-70.1413	-34.4929	20	1993	Argentina	NA	Yes
1994	-70.1015	-34.432	20	1994	Argentina	NA	Yes
1995	-70.063	-34.35	20	1995	Argentina	NA	Yes
1996	-70.0521	-34.3008	20	1996	Argentina	NA	Yes
1997	-70.0028	-34.2763	20	1997	Argentina	NA	Yes
1998	-69.9463	-34.2699	20	1998	Argentina	NA	Yes
1999	-69.8798	-34.2544	20	1999	Argentina	NA	Yes
2000	-69.8524	-34.2243	20	2000	Argentina	NA	Yes
2001	-69.8574	-34.1805	20	2001	Argentina	NA	Yes
2002	-69.8615	-34.0836	20	2002	Argentina	NA	Yes
2003	-69.8815	-33.9298	20	2003	Argentina	NA	Yes
2004	-69.8943	-33.7313	20	2004	Argentina	NA	Yes
2005	-69.8826	-33.601	20	2005	Argentina	NA	Yes
2006	-69.8388	-33.4697	20	2006	Argentina	NA	Yes
2007	-69.7978	-33.3986	20	2007	Argentina	NA	Yes
2008	-69.8087	-33.3439	20	2008	Argentina	NA	Yes
2009	-69.8196	-33.2838	20	2009	Argentina	NA	Yes
2010	-69.8962	-33.251	20	2010	Argentina	NA	Yes
2011	-69.969	-33.2794	20	2011	Argentina	NA	Yes
2012	-70.0198	-33.2715	20	2012	Argentina	NA	Yes
2013	-70.0849	-33.2018	20	2013	Argentina	NA	Yes
2014	-70.104	-33.1279	20	2014	Argentina	NA	Yes
2015	-70.0931	-33.0268	20	2015	Argentina	NA	Yes
2016	-70.0421	-32.9637	20	2016	Argentina	NA	Yes
2017	-70.022	-32.8846	20	2017	Argentina	NA	Yes
2018	-70.0521	-32.86	20	2018	Argentina	NA	Yes
[truncated: 97,339 more rows]

## Sheet: Fig. 1b
NMDS1	NMDS2	ID	lat	long	Land.use	continent	country
-0.793154	-0.409762	238	51.75	-1.25	Arable	Europe	United Kingdom
-1.17463	-0.168278	238	51.75	-1.25	Arable	Europe	United Kingdom
-0.666559	0.141144	238	51.75	-1.25	Arable	Europe	United Kingdom
-0.0784515	0.331166	119	52.469	-3.14364	Arable	Europe	United Kingdom
0.245628	0.162458	119	52.469	-3.14364	Arable	Europe	United Kingdom
0.789391	0.295603	119	52.469	-3.14364	Arable	Europe	United Kingdom
-0.480493	0.229402	119	52.469	-3.14364	Arable	Europe	United Kingdom
0.890124	0.258382	119	52.469	-3.14364	Arable	Europe	United Kingdom
0.647805	0.839245	119	52.469	-3.14364	Arable	Europe	United Kingdom
0.856767	0.305496	119	52.469	-3.14364	Arable	Europe	United Kingdom
0.117357	0.343989	119	52.469	-3.14364	Arable	Europe	United Kingdom
-0.140118	0.240995	119	52.469	-3.14364	Arable	Europe	United Kingdom
1.04045	0.517436	266	47.229	5.07392	Arable	Europe	France
0.688938	0.262347	266	47.229	5.07392	Arable	Europe	France
0.598661	0.438238	75	35.18	33.36	Arable	Europe	Cyprus
1.07065	0.283686	75	35.18	33.36	Arable	Europe	Cyprus
0.628222	0.237971	75	35.18	33.36	Arable	Europe	Cyprus
1.13799	0.655263	75	35.18	33.36	Arable	Europe	Cyprus
0.344681	0.357993	75	35.18	33.36	Arable	Europe	Cyprus
0.821082	0.333283	75	35.18	33.36	Arable	Europe	Cyprus
-0.0802483	0.0458356	62	30.15	97.11	Arable	Asia	China
0.493465	0.160561	62	30.15	97.11	Arable	Asia	China
0.799761	0.237295	123	19.18	109.38	Arable	Asia	China
0.432925	0.149438	123	19.18	109.38	Arable	Asia	China
0.782257	0.491495	123	19.18	109.38	Arable	Asia	China
-0.285014	-0.282879	123	19.18	109.38	Arable	Asia	China
0.6754	0.504514	123	19.18	109.38	Arable	Asia	China
-0.210275	0.221432	123	19.18	109.38	Arable	Asia	China
-0.2036	0.215995	55	46.8475	130.257	Arable	Asia	China
-0.293229	0.31791	55	47.2728	132.611	Arable	Asia	China
0.744024	0.269037	55	24.4139	101.274	Arable	Asia	China
0.880747	0.510318	55	24.4369	101.261	Arable	Asia	China
0.964809	0.459198	55	24.4509	101.249	Arable	Asia	China
-0.00187003	0.349776	55	24.4771	101.267	Arable	Asia	China
1.00638	0.303203	55	24.0516	101.973	Arable	Asia	China
0.444964	0.29983	55	23.988	101.98	Arable	Asia	China
0.848866	0.363166	55	23.6219	101.427	Arable	Asia	China
0.612393	0.310288	55	23.0669	101.098	Arable	Asia	China
0.986968	0.495349	55	46.7444	131.697	Arable	Asia	China
0.71207	0.190155	55	23.0349	101.069	Arable	Asia	China
0.201975	0.113948	55	23.0921	100.891	Arable	Asia	China
0.449085	0.241415	55	23.0834	100.905	Arable	Asia	China
0.611082	0.247623	55	23.4101	101.629	Arable	Asia	China
1.14302	0.371405	55	23.2309	102.399	Arable	Asia	China
0.988762	0.35654	55	23.2857	102.429	Arable	Asia	China
0.0330659	0.431063	55	23.0578	102.52	Arable	Asia	China
1.09658	0.416419	55	23.0119	102.389	Arable	Asia	China
1.22089	0.538458	55	23.0047	102.362	Arable	Asia	China
0.757253	0.566453	55	22.7367	103.193	Arable	Asia	China
1.07091	0.333718	55	46.7439	131.697	Arable	Asia	China
-0.254105	0.283459	55	22.7738	103.258	Arable	Asia	China
-0.289501	-0.236515	55	22.7787	103.233	Arable	Asia	China
-0.0864158	0.0287544	55	23.1081	102.738	Arable	Asia	China
-0.302465	-0.331748	55	23.1292	102.756	Arable	Asia	China
0.687276	0.220924	55	23.1263	102.745	Arable	Asia	China
0.742366	0.513283	55	30.9847	119.863	Arable	Asia	China
0.778426	0.285285	55	30.9708	119.121	Arable	Asia	China
0.978996	0.252428	55	31.1922	119.171	Arable	Asia	China
1.02033	0.724349	55	30.9139	118.362	Arable	Asia	China
1.00187	0.449486	55	31.2692	118.513	Arable	Asia	China
0.592223	0.287309	55	46.7433	131.697	Arable	Asia	China
0.891382	0.500574	55	31.6547	119.067	Arable	Asia	China
1.09587	0.276018	55	31.5586	119.677	Arable	Asia	China
0.848578	0.415457	55	31.8156	119.81	Arable	Asia	China
0.375804	0.371837	55	30.9353	119.008	Arable	Asia	China
0.7772	0.178068	55	32.1397	119.326	Arable	Asia	China
0.811857	0.182411	55	32.0475	119.777	Arable	Asia	China
1.09023	0.352352	55	31.9117	120.482	Arable	Asia	China
0.0939034	0.0814632	55	31.6097	120.683	Arable	Asia	China
-0.226037	0.254202	55	31.1742	120.472	Arable	Asia	China
0.862312	0.193501	55	31.3686	121.356	Arable	Asia	China
-0.354059	0.156353	55	47.0181	131.027	Arable	Asia	China
-0.526386	0.145415	55	31.1369	121.095	Arable	Asia	China
-0.671882	-0.494209	55	30.8686	120.131	Arable	Asia	China
-0.762527	-0.221902	55	30.6847	120.048	Arable	Asia	China
-0.76838	-0.215603	55	30.9369	121.191	Arable	Asia	China
-0.658595	-0.247787	55	30.0125	121.518	Arable	Asia	China
-1.14833	-0.544952	55	31.0631	121.814	Arable	Asia	China
-1.96015	-0.375721	55	30.8389	121.475	Arable	Asia	China
-0.781301	-0.256603	55	30.6336	121.045	Arable	Asia	China
-0.627523	-0.200055	55	30.0911	121.476	Arable	Asia	China
-1.25906	-0.425239	55	30.1281	121.246	Arable	Asia	China
-0.875603	-0.248576	55	47.4178	131.942	Arable	Asia	China
-0.638219	-0.258308	55	30.1717	120.468	Arable	Asia	China
-0.891883	-0.22557	55	30.3875	114.987	Arable	Asia	China
-0.948124	0.370338	55	30.2983	115.056	Arable	Asia	China
-0.862323	0.0314672	55	29.8922	114.219	Arable	Asia	China
0.299371	0.108191	55	29.9011	113.59	Arable	Asia	China
0.23297	0.0647222	55	29.2711	113.09	Arable	Asia	China
0.00975522	0.0347729	55	28.4914	112.905	Arable	Asia	China
0.479046	0.231478	55	29.1325	112.433	Arable	Asia	China
0.388717	0.193809	55	28.7811	111.942	Arable	Asia	China
0.487518	0.0579013	55	29.1314	111.624	Arable	Asia	China
0.589105	0.0819232	55	47.6544	131.159	Arable	Asia	China
0.283317	0.106771	55	29.8114	112.873	Arable	Asia	China
0.437186	0.125754	55	30.1158	112.386	Arable	Asia	China
-0.465311	0.55819	55	30.6842	111.644	Arable	Asia	China
-0.364818	0.406889	55	30.9744	112.129	Arable	Asia	China
-0.523702	0.922911	55	30.5111	112.888	Arable	Asia	China
-0.389763	0.803724	55	30.7894	113.381	Arable	Asia	China
-0.678054	0.722787	55	45.9542	129.249	Arable	Asia	China
-0.34777	0.846077	55	45.6122	131.864	Arable	Asia	China
-0.423475	0.778207	55	45.7661	132.398	Arable	Asia	China
-0.487845	0.727525	55	45.7656	132.397	Arable	Asia	China
-0.404956	0.925252	55	47.3689	130.467	Arable	Asia	China
-0.536553	0.88955	55	45.9042	133.387	Arable	Asia	China
-0.549421	0.622786	55	45.6353	133.372	Arable	Asia	China
-0.577361	0.798257	55	45.7322	132.772	Arable	Asia	China
-0.782648	1.12994	55	24.3914	101.281	Arable	Asia	China
-0.823897	0.581292	55	24.4533	101.234	Arable	Asia	China
-0.820616	0.826293	55	46.4531	132.24	Arable	Asia	China
-0.864631	0.95991	55	46.2106	132.572	Arable	Asia	China
-0.707529	1.28861	55	22.9278	102.784	Arable	Asia	China
-0.555612	1.05636	55	31.0706	118.622	Arable	Asia	China
-0.653305	1.14565	55	31.2228	119.72	Arable	Asia	China
-0.515769	1.17176	55	46.9344	132.752	Arable	Asia	China
-0.897948	1.36557	55	47.5747	133.196	Arable	Asia	China
-0.668706	1.0547	55	30.3992	115.007	Arable	Asia	China
-0.638641	0.799514	55	29.9744	114.146	Arable	Asia	China
-0.551051	0.996715	55	47.5917	133.911	Arable	Asia	China
-0.700644	1.23765	55	29.4647	113.174	Arable	Asia	China
-0.502811	1.28799	55	30.5647	113.637	Arable	Asia	China
-0.538402	1.0671	55	30.9792	113.864	Arable	Asia	China
-0.482815	1.37151	55	48.1958	134.259	Arable	Asia	China
-0.497123	1.07789	55	47.8	132.901	Arable	Asia	China
-0.291178	0.859208	55	46.9692	130.307	Arable	Asia	China
-0.37918	0.992536	55	46.3158	129.903	Arable	Asia	China
-0.331977	1.06414	143	36.5159	109.204	Arable	Asia	China
-0.569263	0.974264	143	36.5159	109.204	Arable	Asia	China
-0.622791	0.829159	143	36.5159	109.204	Arable	Asia	China
-0.265355	0.820468	107	36.51	109.2	Arable	Asia	China
-0.9507	0.695488	107	36.51	109.2	Arable	Asia	China
-0.530479	0.576055	107	36.51	109.2	Arable	Asia	China
-0.572007	0.849272	122	36.52	109.19	Arable	Asia	China
-0.701686	0.719675	122	36.52	109.19	Arable	Asia	China
-0.654484	0.670883	122	36.52	109.19	Arable	Asia	China
-0.790986	0.565306	64	-12.0869	-55.4756	Arable	South America	Brazil
-0.424831	0.705397	64	-12.0894	-55.4733	Arable	South America	Brazil
-0.532931	0.71403	64	-12.0919	-55.4719	Arable	South America	Brazil
-0.845331	0.695826	64	-11.7439	-56.2628	Arable	South America	Brazil
-0.697802	0.784616	64	-11.7469	-56.2539	Arable	South America	Brazil
-0.758008	0.651912	64	-12.0869	-55.4756	Arable	South America	Brazil
-0.465407	0.710538	64	-12.0894	-55.4733	Arable	South America	Brazil
-0.462187	0.896156	64	-11.7439	-56.2628	Arable	South America	Brazil
-0.808839	0.615711	64	-11.7469	-56.2539	Arable	South America	Brazil
-0.791094	0.890836	64	-15.2686	-55.1153	Arable	South America	Brazil
-0.893998	0.511302	64	-15.265	-55.1133	Arable	South America	Brazil
-0.750535	0.327156	64	-15.2686	-55.1153	Arable	South America	Brazil
-0.664937	0.773342	64	-15.2661	-55.1167	Arable	South America	Brazil
-0.628113	0.88581	89	38.36	-75.59	Arable	North America	USA
-0.518032	0.689103	89	38.36	-75.59	Arable	North America	USA
-0.417	0.772147	89	38.36	-75.59	Arable	North America	USA
-0.643945	0.677538	89	38.36	-75.59	Arable	North America	USA
-0.504072	0.973583	126	40.29	115.56	Arable	Asia	China
-0.833242	0.930726	126	40.29	115.56	Arable	Asia	China
-0.465336	0.950694	126	40.29	115.56	Arable	Asia	China
-0.510221	0.576648	126	40.29	115.56	Arable	Asia	China
-0.504969	0.852084	126	40.29	115.56	Arable	Asia	China
-0.537566	0.863233	126	40.29	115.56	Arable	Asia	China
-0.782465	0.645263	126	40.29	115.56	Arable	Asia	China
-0.286913	0.841765	126	40.29	115.56	Arable	Asia	China
-0.500101	0.748179	126	40.29	115.56	Arable	Asia	China
-0.347279	0.826209	126	40.29	115.56	Arable	Asia	China
-0.585257	0.507296	126	40.29	115.56	Arable	Asia	China
-0.569114	0.501366	126	40.29	115.56	Arable	Asia	China
-0.478842	0.568424	126	40.29	115.56	Arable	Asia	China
-0.447792	0.554713	126	40.29	115.56	Arable	Asia	China
-0.447312	0.359132	126	40.29	115.56	Arable	Asia	China
-0.519759	0.782142	126	40.29	115.56	Arable	Asia	China
-0.546999	0.886695	126	40.29	115.56	Arable	Asia	China
-0.559242	0.992762	126	40.29	115.56	Arable	Asia	China
-0.333459	1.03277	126	40.29	115.56	Arable	Asia	China
-0.338798	1.11595	126	40.29	115.56	Arable	Asia	China
-0.327312	0.599461	126	40.29	115.56	Arable	Asia	China
-0.423787	0.996242	126	40.29	115.56	Arable	Asia	China
-0.296322	1.0524	126	40.29	115.56	Arable	Asia	China
-0.479656	0.991918	126	40.29	115.56	Arable	Asia	China
-0.51852	0.365289	126	40.29	115.56	Arable	Asia	China
-0.479019	0.498534	126	40.29	115.56	Arable	Asia	China
-0.516058	0.547689	126	40.29	115.56	Arable	Asia	China
-0.554475	0.423604	126	40.29	115.56	Arable	Asia	China
-0.427763	0.621525	126	40.29	115.56	Arable	Asia	China
-0.199726	0.547997	126	40.29	115.56	Arable	Asia	China
-0.533643	0.733059	61	38.574	102.985	Arable	Asia	China
-0.294958	0.503233	61	38.574	102.985	Arable	Asia	China
-0.243635	0.417946	61	38.574	102.985	Arable	Asia	China
-0.329352	0.304978	103	46.2212	125.274	Arable	Asia	China
-0.140097	0.330178	103	46.2234	125.276	Arable	Asia	China
-0.11425	0.376005	103	46.2321	125.286	Arable	Asia	China
-0.155832	0.374297	103	46.2212	125.274	Arable	Asia	China
-0.202428	0.515117	103	46.2234	125.276	Arable	Asia	China
-0.198025	0.341891	103	46.2321	125.286	Arable	Asia	China
-0.0948044	0.321558	114	47.7961	133.694	Arable	Asia	China
-0.0853595	1.04567	114	47.7961	133.694	Arable	Asia	China
-0.257139	0.461801	114	47.7961	133.694	Arable	Asia	China
-0.441273	0.685687	114	47.7961	133.694	Arable	Asia	China
-0.462949	0.609552	114	47.7961	133.694	Arable	Asia	China
-0.450047	0.846355	114	47.7961	133.694	Arable	Asia	China
-0.326819	0.513501	87	-26.53	151.84	Arable	Oceania	Australia
-0.541857	1.12803	87	-26.53	151.84	Arable	Oceania	Australia
-0.442601	0.527188	106	-41.0225	175.609	Arable	Oceania	New Zealand
-0.440638	0.507066	106	-41.0225	175.609	Arable	Oceania	New Zealand
-0.371664	0.75572	106	-41.0225	175.609	Arable	Oceania	New Zealand
-0.400997	1.04749	106	-39.9937	176.351	Arable	Oceania	New Zealand
-0.273865	0.430529	106	-39.9937	176.351	Arable	Oceania	New Zealand
-0.197559	0.499318	106	-39.9937	176.351	Arable	Oceania	New Zealand
-0.562391	0.454594	106	-39.9937	176.351	Arable	Oceania	New Zealand
-0.559478	0.291929	106	-39.9937	176.351	Arable	Oceania	New Zealand
-0.580913	0.561142	106	-39.9937	176.351	Arable	Oceania	New Zealand
-0.418174	1.07924	106	-39.9937	176.351	Arable	Oceania	New Zealand
-0.396606	0.654769	106	-39.9937	176.351	Arable	Oceania	New Zealand
-0.18809	0.566781	106	-39.9937	176.351	Arable	Oceania	New Zealand
-0.430259	0.926886	106	-39.9937	176.351	Arable	Oceania	New Zealand
-0.672479	0.926731	106	-39.9973	176.334	Arable	Oceania	New Zealand
-0.509012	0.749832	106	-39.9973	176.334	Arable	Oceania	New Zealand
-0.672809	-0.227435	106	-39.9973	176.334	Arable	Oceania	New Zealand
-0.712175	0.136174	106	-39.9973	176.334	Arable	Oceania	New Zealand
-0.60457	-0.211729	106	-39.9973	176.334	Arable	Oceania	New Zealand
-0.727724	-0.234213	106	-39.6807	176.751	Arable	Oceania	New Zealand
-0.615025	0.0813903	106	-39.6807	176.751	Arable	Oceania	New Zealand
-0.656346	0.0562562	106	-39.6807	176.751	Arable	Oceania	New Zealand
-0.710372	-0.0350486	106	-39.6807	176.751	Arable	Oceania	New Zealand
-0.602398	-0.227615	106	-39.6807	176.751	Arable	Oceania	New Zealand
-0.721687	0.119547	106	-39.8003	176.702	Arable	Oceania	New Zealand
-0.662264	-0.326573	106	-41.0719	175.493	Arable	Oceania	New Zealand
-0.57704	-0.288191	106	-41.0719	175.493	Arable	Oceania	New Zealand
-0.733563	-0.318553	106	-41.0719	175.493	Arable	Oceania	New Zealand
-0.775735	-0.207332	106	-41.0719	175.493	Arable	Oceania	New Zealand
-0.599129	-0.146057	106	-41.0719	175.493	Arable	Oceania	New Zealand
-0.640819	-0.1119	106	-40.8255	175.11	Arable	Oceania	New Zealand
-0.739987	-0.241028	106	-40.8255	175.11	Arable	Oceania	New Zealand
-0.748397	-0.292859	106	-40.8255	175.11	Arable	Oceania	New Zealand
-0.741436	-0.206902	106	-40.8255	175.11	Arable	Oceania	New Zealand
-0.147582	0.440264	106	-40.8255	175.11	Arable	Oceania	New Zealand
-0.269142	0.432289	106	-40.807	175.123	Arable	Oceania	New Zealand
-0.292618	0.309784	106	-40.807	175.123	Arable	Oceania	New Zealand
1.16184	0.227087	106	-40.807	175.123	Arable	Oceania	New Zealand
0.00486605	0.281365	106	-40.807	175.123	Arable	Oceania	New Zealand
-0.00253393	0.330678	106	-40.807	175.123	Arable	Oceania	New Zealand
-0.162446	0.370512	106	-39.8003	176.702	Arable	Oceania	New Zealand
-0.0613547	0.324108	106	-39.8003	176.702	Arable	Oceania	New Zealand
1.05449	0.489932	106	-39.8003	176.702	Arable	Oceania	New Zealand
1.07828	0.36241	106	-39.8003	176.702	Arable	Oceania	New Zealand
1.16094	0.290833	106	-39.8308	176.641	Arable	Oceania	New Zealand
0.0343863	0.297043	106	-39.8308	176.641	Arable	Oceania	New Zealand
0.113655	0.392724	106	-39.8308	176.641	Arable	Oceania	New Zealand
0.024843	0.266751	106	-39.8308	176.641	Arable	Oceania	New Zealand
-0.0055322	0.347551	106	-39.8308	176.641	Arable	Oceania	New Zealand
0.672764	0.575767	106	-39.8789	176.667	Arable	Oceania	New Zealand
1.00856	0.447452	106	-39.8789	176.667	Arable	Oceania	New Zealand
1.00844	0.288003	106	-39.8789	176.667	Arable	Oceania	New Zealand
-0.199687	0.129659	106	-39.8789	176.667	Arable	Oceania	New Zealand
-0.270813	0.132237	106	-39.8789	176.667	Arable	Oceania	New Zealand
0.775509	0.539265	106	-39.0183	177.374	Arable	Oceania	New Zealand
-0.0453224	0.220755	106	-39.0183	177.374	Arable	Oceania	New Zealand
-0.253809	0.181155	106	-39.0183	177.374	Arable	Oceania	New Zealand
-0.341743	0.174221	106	-39.0183	177.374	Arable	Oceania	New Zealand
-0.260483	0.151248	106	-39.0183	177.374	Arable	Oceania	New Zealand
-1.55182	0.00578544	106	-39.5406	176.87	Arable	Oceania	New Zealand
-1.08909	-0.298568	106	-39.5406	176.87	Arable	Oceania	New Zealand
-1.70792	0.0551578	106	-39.5406	176.87	Arable	Oceania	New Zealand
-1.42156	-0.00303567	106	-39.5406	176.87	Arable	Oceania	New Zealand
-1.40371	-0.341274	106	-39.5406	176.87	Arable	Oceania	New Zealand
-1.36301	0.0914486	106	-39.5952	176.782	Arable	Oceania	New Zealand
-1.26682	-0.0512589	106	-39.5952	176.782	Arable	Oceania	New Zealand
-0.960659	-0.276339	106	-39.5952	176.782	Arable	Oceania	New Zealand
-1.34574	0.0562706	106	-39.5952	176.782	Arable	Oceania	New Zealand
-0.824849	-0.376633	106	-39.608	176.91	Arable	Oceania	New Zealand
-0.933382	-0.0707742	106	-39.608	176.91	Arable	Oceania	New Zealand
-0.762037	-0.436497	106	-39.608	176.91	Arable	Oceania	New Zealand
-0.881022	-0.311418	106	-39.608	176.91	Arable	Oceania	New Zealand
-0.699214	-0.725313	106	-39.608	176.91	Arable	Oceania	New Zealand
-1.11519	-0.350521	106	-39.6263	176.879	Arable	Oceania	New Zealand
-0.872269	-0.340038	106	-39.6263	176.879	Arable	Oceania	New Zealand
-0.879155	-0.160301	106	-39.6263	176.879	Arable	Oceania	New Zealand
-1.4402	-0.531039	106	-39.6263	176.879	Arable	Oceania	New Zealand
-0.753705	-0.674801	106	-39.6263	176.879	Arable	Oceania	New Zealand
-1.04625	-0.302502	106	-39.6133	176.844	Arable	Oceania	New Zealand
-0.675621	-0.272319	106	-39.6133	176.844	Arable	Oceania	New Zealand
-0.70777	-0.278275	106	-39.6133	176.844	Arable	Oceania	New Zealand
-0.684876	-0.225108	106	-39.6133	176.844	Arable	Oceania	New Zealand
-0.643607	-0.306296	106	-39.6133	176.844	Arable	Oceania	New Zealand
-0.612036	-0.409433	106	-39.9937	176.351	Arable	Oceania	New Zealand
-0.68238	-0.246091	106	-39.9937	176.351	Arable	Oceania	New Zealand
-0.681413	-0.394834	106	-39.9937	176.351	Arable	Oceania	New Zealand
-0.524293	-0.668353	106	-39.9937	176.351	Arable	Oceania	New Zealand
-0.713655	-0.58585	106	-39.9937	176.351	Arable	Oceania	New Zealand
-0.677586	-0.4424	106	-39.9937	176.351	Arable	Oceania	New Zealand
-0.835266	-0.277381	106	-39.9937	176.351	Arable	Oceania	New Zealand
-0.607405	-0.385046	106	-39.9937	176.351	Arable	Oceania	New Zealand
-0.754619	-0.403073	106	-39.9937	176.351	Arable	Oceania	New Zealand
-0.718068	-0.745769	106	-39.9973	176.334	Arable	Oceania	New Zealand
-0.792771	-0.671894	106	-39.9973	176.334	Arable	Oceania	New Zealand
-0.682077	-0.302168	106	-39.9973	176.334	Arable	Oceania	New Zealand
-0.668998	-0.261218	106	-39.9973	176.334	Arable	Oceania	New Zealand
-0.677711	-0.31163	106	-39.9973	176.334	Arable	Oceania	New Zealand
-0.598259	-0.366972	106	-39.6807	176.751	Arable	Oceania	New Zealand
-0.477974	-0.52513	106	-39.6807	176.751	Arable	Oceania	New Zealand
-0.43175	-0.533415	106	-39.6807	176.751	Arable	Oceania	New Zealand
-0.714929	-0.33903	106	-39.6807	176.751	Arable	Oceania	New Zealand
-0.461991	-0.862277	106	-39.6807	176.751	Arable	Oceania	New Zealand
-0.480955	-0.748491	106	-39.8003	176.702	Arable	Oceania	New Zealand
-0.824589	-0.416471	106	-39.8003	176.702	Arable	Oceania	New Zealand
-0.649048	-0.919096	106	-39.8003	176.702	Arable	Oceania	New Zealand
-0.669686	-0.964645	106	-39.8003	176.702	Arable	Oceania	New Zealand
-0.838213	-0.281256	106	-39.8003	176.702	Arable	Oceania	New Zealand
-0.9298	-0.969904	106	-39.8308	176.641	Arable	Oceania	New Zealand
-1.55931	0.983807	106	-39.8308	176.641	Arable	Oceania	New Zealand
-0.873422	-0.27315	106	-39.8308	176.641	Arable	Oceania	New Zealand
-1.07077	-0.23636	106	-39.8308	176.641	Arable	Oceania	New Zealand
-0.973172	-0.225444	106	-39.8308	176.641	Arable	Oceania	New Zealand
-1.0549	0.163724	106	-39.8789	176.667	Arable	Oceania	New Zealand
-1.40042	0.411595	106	-39.8789	176.667	Arable	Oceania	New Zealand
-1.01459	0.339187	106	-39.8789	176.667	Arable	Oceania	New Zealand
-1.19652	0.271361	106	-39.8789	176.667	Arable	Oceania	New Zealand
-0.815713	0.267742	106	-39.8789	176.667	Arable	Oceania	New Zealand
-0.754909	0.312774	106	-39.0183	177.374	Arable	Oceania	New Zealand
-0.65764	0.338078	106	-39.0183	177.374	Arable	Oceania	New Zealand
-0.949919	0.0176861	106	-39.0183	177.374	Arable	Oceania	New Zealand
-1.06789	0.140758	106	-39.0183	177.374	Arable	Oceania	New Zealand
-0.910776	0.132773	106	-39.0183	177.374	Arable	Oceania	New Zealand
-1.04094	0.258297	106	-39.5406	176.87	Arable	Oceania	New Zealand
-0.90898	0.238983	106	-39.5406	176.87	Arable	Oceania	New Zealand
-0.114275	1.10834	106	-39.5406	176.87	Arable	Oceania	New Zealand
0.421773	0.208929	106	-39.5406	176.87	Arable	Oceania	New Zealand
0.785101	-0.52353	106	-39.5406	176.87	Arable	Oceania	New Zealand
0.504121	-0.400739	106	-39.5952	176.782	Arable	Oceania	New Zealand
-0.17398	0.948432	106	-39.5952	176.782	Arable	Oceania	New Zealand
-0.32041	1.02771	106	-39.5952	176.782	Arable	Oceania	New Zealand
-0.0323049	0.889979	106	-39.5952	176.782	Arable	Oceania	New Zealand
0.617038	0.575925	106	-39.5952	176.782	Arable	Oceania	New Zealand
0.70849	0.632306	106	-39.5952	176.782	Arable	Oceania	New Zealand
0.711182	0.654289	106	-39.5952	176.782	Arable	Oceania	New Zealand
1.35519	0.955016	106	-39.5952	176.782	Arable	Oceania	New Zealand
1.072	0.694828	106	-39.5952	176.782	Arable	Oceania	New Zealand
1.44458	0.500427	106	-39.5694	176.767	Arable	Oceania	New Zealand
0.357619	1.13201	106	-39.5694	176.767	Arable	Oceania	New Zealand
0.461385	0.594775	106	-39.5694	176.767	Arable	Oceania	New Zealand
0.225729	-0.158091	106	-39.5694	176.767	Arable	Oceania	New Zealand
0.0626843	-0.209766	106	-39.5694	176.767	Arable	Oceania	New Zealand
0.0265345	-0.131132	106	-39.608	176.91	Arable	Oceania	New Zealand
-0.0200387	-0.228273	106	-39.608	176.91	Arable	Oceania	New Zealand
-0.0300181	-0.162961	106	-39.608	176.91	Arable	Oceania	New Zealand
0.899547	-0.150717	106	-39.608	176.91	Arable	Oceania	New Zealand
0.976418	-0.170527	106	-39.608	176.91	Arable	Oceania	New Zealand
0.823581	-0.121092	106	-39.6263	176.879	Arable	Oceania	New Zealand
1.2508	-0.115872	106	-39.6263	176.879	Arable	Oceania	New Zealand
0.851012	-0.208377	106	-39.6263	176.879	Arable	Oceania	New Zealand
0.870097	-0.107641	106	-39.6263	176.879	Arable	Oceania	New Zealand
0.552446	-0.0836455	106	-39.6263	176.879	Arable	Oceania	New Zealand
0.481305	-0.0982137	106	-39.6133	176.844	Arable	Oceania	New Zealand
0.075547	-0.115721	106	-39.6133	176.844	Arable	Oceania	New Zealand
0.199175	-0.148992	106	-39.6133	176.844	Arable	Oceania	New Zealand
0.0738239	-0.16258	106	-39.6133	176.844	Arable	Oceania	New Zealand
0.0712526	-0.287945	106	-39.6133	176.844	Arable	Oceania	New Zealand
-0.0794188	-0.238188	106	-40.7544	175.134	Arable	Oceania	New Zealand
-0.0889392	-0.242651	106	-40.7544	175.134	Arable	Oceania	New Zealand
-0.039881	-0.191929	106	-40.7544	175.134	Arable	Oceania	New Zealand
-0.0151031	-0.178388	106	-40.7544	175.134	Arable	Oceania	New Zealand
0.132052	-0.162832	106	-40.7544	175.134	Arable	Oceania	New Zealand
0.227315	-0.140759	106	-40.7478	175.14	Arable	Oceania	New Zealand
0.196241	-0.168396	106	-40.7478	175.14	Arable	Oceania	New Zealand
-0.0404213	-0.210035	106	-40.7478	175.14	Arable	Oceania	New Zealand
0.299056	-0.090344	106	-40.7478	175.14	Arable	Oceania	New Zealand
0.278679	-0.25379	106	-40.7478	175.14	Arable	Oceania	New Zealand
0.47468	-0.039689	106	-40.7705	175.123	Arable	Oceania	New Zealand
0.905849	-0.110614	106	-40.7544	175.134	Arable	Oceania	New Zealand
0.930448	-0.163729	106	-40.7478	175.14	Arable	Oceania	New Zealand
0.973772	-0.144971	106	-40.7478	175.14	Arable	Oceania	New Zealand
0.588878	-0.116582	106	-40.7478	175.14	Arable	Oceania	New Zealand
0.843004	-0.265108	106	-40.7478	175.14	Arable	Oceania	New Zealand
0.698881	-0.10154	106	-40.7478	175.14	Arable	Oceania	New Zealand
1.06717	-0.138925	106	-40.7705	175.123	Arable	Oceania	New Zealand
0.229524	-0.229478	106	-40.7705	175.123	Arable	Oceania	New Zealand
-0.0568524	-0.170155	106	-40.7705	175.123	Arable	Oceania	New Zealand
0.0228532	-0.185343	106	-40.7705	175.123	Arable	Oceania	New Zealand
-0.00692709	-0.238257	106	-40.7705	175.123	Arable	Oceania	New Zealand
-0.209784	-0.411465	106	-40.8148	175.151	Arable	Oceania	New Zealand
-0.110562	-0.201266	106	-40.8148	175.151	Arable	Oceania	New Zealand
0.523717	0.0110709	106	-40.8148	175.151	Arable	Oceania	New Zealand
0.352348	-0.0183855	106	-40.8148	175.151	Arable	Oceania	New Zealand
0.212413	-0.0708855	106	-40.8148	175.151	Arable	Oceania	New Zealand
-0.144275	-0.164934	106	-40.765	175.159	Arable	Oceania	New Zealand
0.237832	-0.157341	106	-40.765	175.159	Arable	Oceania	New Zealand
-0.00991518	-0.207729	106	-40.765	175.159	Arable	Oceania	New Zealand
0.0492582	-0.274565	106	-40.765	175.159	Arable	Oceania	New Zealand
-0.146412	-0.251829	106	-40.765	175.159	Arable	Oceania	New Zealand
0.0279093	-0.137617	106	-41.1743	175.462	Arable	Oceania	New Zealand
-0.108184	-0.292287	106	-41.1743	175.462	Arable	Oceania	New Zealand
1.22098	-0.0701687	106	-41.1743	175.462	Arable	Oceania	New Zealand
1.02753	-0.0875171	106	-41.1743	175.462	Arable	Oceania	New Zealand
1.01509	-0.0728697	106	-41.1743	175.462	Arable	Oceania	New Zealand
0.87948	-0.0505463	106	-41.2595	175.371	Arable	Oceania	New Zealand
0.89456	-0.13845	106	-41.2595	175.371	Arable	Oceania	New Zealand
0.381348	-0.0616515	106	-41.2595	175.371	Arable	Oceania	New Zealand
0.310429	-0.173186	106	-41.2595	175.371	Arable	Oceania	New Zealand
0.155905	-0.141311	106	-41.2595	175.371	Arable	Oceania	New Zealand
0.287929	-0.0735391	106	-41.1473	175.439	Arable	Oceania	New Zealand
0.479293	-0.0695381	106	-41.1473	175.439	Arable	Oceania	New Zealand
0.115902	-0.0930242	106	-41.1473	175.439	Arable	Oceania	New Zealand
0.177773	-0.300068	106	-41.1473	175.439	Arable	Oceania	New Zealand
1.05477	-0.178549	106	-41.1473	175.439	Arable	Oceania	New Zealand
-0.072617	-0.255939	106	-41.067	175.483	Arable	Oceania	New Zealand
0.876877	-0.18372	106	-41.067	175.483	Arable	Oceania	New Zealand
0.833634	-0.115184	106	-41.067	175.483	Arable	Oceania	New Zealand
0.402281	-0.108959	106	-41.067	175.483	Arable	Oceania	New Zealand
0.45295	-0.107002	106	-41.067	175.483	Arable	Oceania	New Zealand
0.885829	-0.100848	106	-41.0683	175.486	Arable	Oceania	New Zealand
1.043	-0.149118	106	-41.0683	175.486	Arable	Oceania	New Zealand
1.29226	-0.155376	106	-41.0683	175.486	Arable	Oceania	New Zealand
0.954256	-0.144462	106	-37.9324	175.553	Arable	Oceania	New Zealand
0.915177	-0.166817	106	-37.9324	175.553	Arable	Oceania	New Zealand
1.02929	-0.207059	106	-41.0683	175.486	Arable	Oceania	New Zealand
0.723889	-0.265121	106	-41.0683	175.486	Arable	Oceania	New Zealand
1.04898	-0.0904475	106	-40.9508	175.693	Arable	Oceania	New Zealand
0.0922628	-0.288259	106	-40.9508	175.693	Arable	Oceania	New Zealand
0.971957	-0.126624	106	-40.9508	175.693	Arable	Oceania	New Zealand
1.11365	-0.195644	106	-40.9508	175.693	Arable	Oceania	New Zealand
1.32295	-0.198335	106	-40.9508	175.693	Arable	Oceania	New Zealand
1.0159	-0.143745	106	-40.9374	175.738	Arable	Oceania	New Zealand
0.902138	-0.10502	106	-40.9374	175.738	Arable	Oceania	New Zealand
0.762356	-0.0663569	106	-40.9374	175.738	Arable	Oceania	New Zealand
1.15007	-0.163481	106	-40.9374	175.738	Arable	Oceania	New Zealand
0.636268	-0.0783696	106	-40.9374	175.738	Arable	Oceania	New Zealand
0.62461	-0.10813	106	-40.7471	175.16	Arable	Oceania	New Zealand
0.95995	-0.266189	106	-40.7471	175.16	Arable	Oceania	New Zealand
0.113765	-0.164808	106	-40.7471	175.16	Arable	Oceania	New Zealand
0.846262	-0.261276	106	-40.7471	175.16	Arable	Oceania	New Zealand
0.701098	-0.128042	106	-40.7471	175.16	Arable	Oceania	New Zealand
0.89066	-0.107233	106	-41.2392	175.427	Arable	Oceania	New Zealand
0.221629	-0.195693	106	-41.2392	175.427	Arable	Oceania	New Zealand
0.480237	-0.186021	106	-41.2392	175.427	Arable	Oceania	New Zealand
-0.141543	-0.308083	106	-37.9324	175.553	Arable	Oceania	New Zealand
-0.00126434	-0.286335	106	-37.9324	175.553	Arable	Oceania	New Zealand
0.244597	-0.14104	106	-37.9324	175.553	Arable	Oceania	New Zealand
0.0609888	-0.254591	106	-37.9324	175.553	Arable	Oceania	New Zealand
-0.00984744	-0.214985	106	-37.9324	175.553	Arable	Oceania	New Zealand
0.278033	-0.151764	106	-37.9324	175.553	Arable	Oceania	New Zealand
-0.022961	-0.285175	106	-41.2392	175.427	Arable	Oceania	New Zealand
0.217967	-0.206355	106	-41.2392	175.427	Arable	Oceania	New Zealand
0.060549	-0.312808	106	-40.7559	175.124	Arable	Oceania	New Zealand
0.109241	-0.0800965	106	-40.7559	175.124	Arable	Oceania	New Zealand
-0.000243516	-0.235519	106	-40.7559	175.124	Arable	Oceania	New Zealand
0.0413071	-0.257261	106	-40.7559	175.124	Arable	Oceania	New Zealand
0.0683121	-0.237999	106	-40.7559	175.124	Arable	Oceania	New Zealand
0.20875	-0.316506	106	-41.2307	175.409	Arable	Oceania	New Zealand
0.108688	-0.183688	106	-41.2307	175.409	Arable	Oceania	New Zealand
0.0270489	-0.191583	106	-41.2307	175.409	Arable	Oceania	New Zealand
-0.0772215	-0.280173	106	-41.2307	175.409	Arable	Oceania	New Zealand
-0.0568767	-0.233797	106	-41.2307	175.409	Arable	Oceania	New Zealand
-0.00529688	-0.282299	106	-41.3208	175.213	Arable	Oceania	New Zealand
0.0982217	-0.192034	106	-41.3208	175.213	Arable	Oceania	New Zealand
0.240821	-0.0891768	106	-41.3208	175.213	Arable	Oceania	New Zealand
0.12665	-0.103477	106	-41.3208	175.213	Arable	Oceania	New Zealand
0.158763	-0.135543	106	-41.3208	175.213	Arable	Oceania	New Zealand
0.214166	-0.173609	106	-41.0225	175.609	Arable	Oceania	New Zealand
0.243357	-0.118117	106	-41.0225	175.609	Arable	Oceania	New Zealand
-0.026608	-0.23017	106	-40.7705	175.123	Arable	Oceania	New Zealand
0.368964	-0.0974502	106	-40.7705	175.123	Arable	Oceania	New Zealand
0.36666	-0.104082	106	-40.7705	175.123	Arable	Oceania	New Zealand
0.28851	-0.102599	106	-40.7705	175.123	Arable	Oceania	New Zealand
0.364633	-0.106384	106	-40.8148	175.151	Arable	Oceania	New Zealand
0.375197	-0.0519537	106	-40.8148	175.151	Arable	Oceania	New Zealand
0.142233	-0.124426	106	-40.8148	175.151	Arable	Oceania	New Zealand
0.100105	-0.205563	106	-40.8148	175.151	Arable	Oceania	New Zealand
-0.0397727	-0.218216	106	-40.8148	175.151	Arable	Oceania	New Zealand
-0.00773731	-0.283433	106	-41.1743	175.462	Arable	Oceania	New Zealand
-0.110616	-0.179411	106	-41.1743	175.462	Arable	Oceania	New Zealand
-0.030198	-0.257832	106	-41.1743	175.462	Arable	Oceania	New Zealand
0.0556178	-0.288936	106	-41.1743	175.462	Arable	Oceania	New Zealand
-0.0417622	-0.266114	106	-41.1743	175.462	Arable	Oceania	New Zealand
0.144965	-0.322827	106	-41.1473	175.439	Arable	Oceania	New Zealand
-0.111464	-0.2239	106	-41.1473	175.439	Arable	Oceania	New Zealand
-0.075105	-0.210436	106	-41.1473	175.439	Arable	Oceania	New Zealand
0.01246	-0.230624	106	-41.1473	175.439	Arable	Oceania	New Zealand
0.543641	-0.187901	106	-41.067	175.483	Arable	Oceania	New Zealand
0.567201	-0.229364	106	-41.067	175.483	Arable	Oceania	New Zealand
1.00363	-0.154914	106	-41.067	175.483	Arable	Oceania	New Zealand
-0.0513196	-0.260922	106	-41.067	175.483	Arable	Oceania	New Zealand
0.194048	-0.227286	106	-41.067	175.483	Arable	Oceania	New Zealand
0.456642	-0.243256	106	-41.0683	175.486	Arable	Oceania	New Zealand
0.641223	-0.176269	106	-41.0683	175.486	Arable	Oceania	New Zealand
0.281215	-0.177522	106	-41.0683	175.486	Arable	Oceania	New Zealand
0.443595	-0.214848	106	-41.0683	175.486	Arable	Oceania	New Zealand
0.622189	-0.0896806	106	-41.0683	175.486	Arable	Oceania	New Zealand
0.318684	-0.191092	106	-40.9508	175.693	Arable	Oceania	New Zealand
0.300571	-0.0670451	106	-40.9508	175.693	Arable	Oceania	New Zealand
1.04185	-0.120507	106	-40.9508	175.693	Arable	Oceania	New Zealand
0.778584	-0.0998308	106	-40.9508	175.693	Arable	Oceania	New Zealand
0.672838	-0.122375	106	-40.9508	175.693	Arable	Oceania	New Zealand
0.499421	-0.106915	106	-40.9374	175.738	Arable	Oceania	New Zealand
0.528288	-0.114884	106	-40.9374	175.738	Arable	Oceania	New Zealand
0.443608	-0.064793	106	-40.9374	175.738	Arable	Oceania	New Zealand
0.397197	-0.136841	106	-40.9374	175.738	Arable	Oceania	New Zealand
0.52843	-0.174746	106	-40.9374	175.738	Arable	Oceania	New Zealand
0.517021	-0.178442	106	-41.2307	175.409	Arable	Oceania	New Zealand
0.554902	-0.14604	106	-41.2307	175.409	Arable	Oceania	New Zealand
0.0414523	-0.298621	106	-41.2307	175.409	Arable	Oceania	New Zealand
0.334945	-0.164092	106	-41.2307	175.409	Arable	Oceania	New Zealand
0.469527	-0.104816	106	-41.0225	175.609	Arable	Oceania	New Zealand
0.513635	-0.176595	106	-41.0225	175.609	Arable	Oceania	New Zealand
1.27676	-0.128484	106	-41.0225	175.609	Arable	Oceania	New Zealand
0.979737	-0.114847	106	-41.0225	175.609	Arable	Oceania	New Zealand
0.742253	-0.133012	106	-41.0225	175.609	Arable	Oceania	New Zealand
0.948035	-0.253779	106	-41.0719	175.493	Arable	Oceania	New Zealand
0.881825	-0.0554286	106	-41.0719	175.493	Arable	Oceania	New Zealand
0.791269	-0.128011	106	-41.0719	175.493	Arable	Oceania	New Zealand
0.578593	-0.0657383	106	-41.0719	175.493	Arable	Oceania	New Zealand
0.588472	-0.156164	106	-41.0719	175.493	Arable	Oceania	New Zealand
0.893064	-0.116864	106	-40.8255	175.11	Arable	Oceania	New Zealand
-0.105872	-0.258855	106	-40.8255	175.11	Arable	Oceania	New Zealand
-0.133175	-0.335886	106	-40.8255	175.11	Arable	Oceania	New Zealand
-0.353687	-0.426681	106	-40.8255	175.11	Arable	Oceania	New Zealand
-0.274582	-0.495283	106	-40.8255	175.11	Arable	Oceania	New Zealand
-0.169755	-0.295479	106	-40.807	175.123	Arable	Oceania	New Zealand
-0.139254	-0.277078	106	-40.807	175.123	Arable	Oceania	New Zealand
0.0216467	-0.198413	106	-40.807	175.123	Arable	Oceania	New Zealand
0.324697	-0.156499	106	-40.807	175.123	Arable	Oceania	New Zealand
0.212625	-0.121851	106	-40.807	175.123	Arable	Oceania	New Zealand
-0.210151	-0.307438	106	-40.7544	175.134	Arable	Oceania	New Zealand
0.146538	-0.226795	106	-40.7544	175.134	Arable	Oceania	New Zealand
0.110202	-0.21967	106	-40.7544	175.134	Arable	Oceania	New Zealand
0.131833	-0.16751	106	-40.7544	175.134	Arable	Oceania	New Zealand
0.0385297	-0.209044	88	-30.68	30.16	Arable	Africa	South Africa
0.147565	-0.155494	88	-30.68	30.16	Arable	Africa	South Africa
0.0468087	-0.187896	88	-30.68	30.16	Arable	Africa	South Africa
0.10312	-0.133764	5	47.31	123.35	Arable	Asia	China
0.124846	-0.159716	5	47.31	123.35	Arable	Asia	China
0.0228085	-0.261772	5	47.31	123.35	Arable	Asia	China
0.0662933	-0.237076	5	47.31	123.35	Arable	Asia	China
0.157783	-0.137197	5	47.31	123.35	Arable	Asia	China
-0.219969	-0.303875	5	47.31	123.35	Arable	Asia	China
-0.0411978	-0.149589	63	25.38	116.27	Arable	Asia	China
-0.0431523	-0.236128	63	25.38	116.27	Arable	Asia	China
0.25583	-0.207461	63	25.38	116.27	Arable	Asia	China
0.160312	-0.202117	63	25.38	116.27	Arable	Asia	China
0.194096	-0.110219	63	25.38	116.27	Arable	Asia	China
0.53424	-0.194911	63	25.38	116.27	Arable	Asia	China
0.422775	-0.286203	93	47.35	133.31	Arable	Asia	China
0.155524	-0.096047	93	47.35	133.31	Arable	Asia	China
-0.0229132	-0.175845	93	47.35	133.31	Arable	Asia	China
0.118985	-0.215394	93	47.35	133.31	Arable	Asia	China
0.930302	-0.245366	93	47.35	133.31	Arable	Asia	China
0.559032	-0.199565	93	47.35	133.31	Arable	Asia	China
0.299228	-0.239441	69	-16.44	-51.01	Arable	South America	Brazil
0.452473	-0.131029	69	-16.44	-51.01	Arable	South America	Brazil
0.0617084	-0.324453	69	-16.44	-51.01	Arable	South America	Brazil
-0.0906575	-0.358412	69	-16.44	-51.01	Arable	South America	Brazil
0.10706	-0.144507	69	-16.44	-51.01	Arable	South America	Brazil
0.258403	-0.0773592	69	-16.44	-51.01	Arable	South America	Brazil
0.0276227	-0.320014	69	-16.44	-51.01	Arable	South America	Brazil
0.91432	-0.155939	69	-16.44	-51.01	Arable	South America	Brazil
0.105781	-0.142507	67	40.23	116.28	Arable	Asia	China
0.254718	-0.170081	67	40.23	116.28	Arable	Asia	China
-0.184936	-0.315211	67	40.23	116.28	Arable	Asia	China
0.177832	-0.138252	38	-17.28	146	Arable	Oceania	Australia
0.27659	-0.245687	38	-17.3	145.59	Arable	Oceania	Australia
0.200968	-0.146807	38	-17.3	145.59	Arable	Oceania	Australia
0.230328	-0.266681	38	-17.3	145.59	Arable	Oceania	Australia
0.0245091	-0.334082	38	-17.28	146	Arable	Oceania	Australia
0.958571	-0.0901909	38	-17.28	146	Arable	Oceania	Australia
0.180877	-0.108938	31	42.23	128.5	Arable	Asia	China
0.0601365	-0.155177	31	42.23	128.5	Arable	Asia	China
0.0345618	-0.146424	31	42.23	128.5	Arable	Asia	China
0.162155	-0.228953	31	42.23	128.5	Arable	Asia	China
0.0983874	-0.299168	31	42.23	128.5	Arable	Asia	China
0.0401869	-0.191009	31	42.23	128.5	Arable	Asia	China
-0.0320859	-0.19518	31	42.23	128.5	Arable	Asia	China
0.079495	-0.391419	31	42.23	128.5	Arable	Asia	China
0.0827068	-0.176065	31	42.23	128.5	Arable	Asia	China
-0.0218061	-0.247976	66	37.34	127.13	Arable	Asia	South Korea
-0.0860224	-0.225974	66	37.34	127.13	Arable	Asia	South Korea
-0.0751679	-0.224876	66	37.34	127.13	Arable	Asia	South Korea
-0.0191087	-0.250162	66	37.34	127.13	Arable	Asia	South Korea
0.047459	-0.214137	66	37.34	127.13	Arable	Asia	South Korea
-0.0625112	-0.218895	66	37.34	127.13	Arable	Asia	South Korea
0.129146	-0.101573	66	37.34	127.13	Arable	Asia	South Korea
0.0979878	-0.168685	66	37.34	127.13	Arable	Asia	South Korea
0.185008	-0.13435	66	37.34	127.13	Arable	Asia	South Korea
0.718823	-0.223527	66	37.34	127.13	Arable	Asia	South Korea
0.193259	-0.110168	66	37.34	127.13	Arable	Asia	South Korea
0.330439	-0.108952	66	37.34	127.13	Arable	Asia	South Korea
0.199543	-0.16337	66	37.34	127.13	Arable	Asia	South Korea
-0.0319478	-0.23835	66	37.34	127.13	Arable	Asia	South Korea
0.458786	-0.0649624	66	37.34	127.13	Arable	Asia	South Korea
0.12358	-0.212019	66	37.34	127.13	Arable	Asia	South Korea
0.160911	-0.193644	66	37.34	127.13	Arable	Asia	South Korea
0.0489358	-0.307813	66	37.34	127.13	Arable	Asia	South Korea
0.219257	-0.1283	66	37.34	127.13	Arable	Asia	South Korea
0.00991192	-0.256772	66	37.34	127.13	Arable	Asia	South Korea
0.151877	-0.262585	66	37.34	127.13	Arable	Asia	South Korea
-4.33389e-05	-0.239281	66	37.34	127.13	Arable	Asia	South Korea
0.72093	-0.14636	66	37.34	127.13	Arable	Asia	South Korea
-0.0581307	-0.265224	66	37.34	127.13	Arable	Asia	South Korea
0.711716	-0.13018	66	37.34	127.13	Arable	Asia	South Korea
0.720614	-0.128924	66	37.34	127.13	Arable	Asia	South Korea
1.03146	-0.275754	66	37.34	127.13	Arable	Asia	South Korea
1.1411	-0.0915606	66	37.34	127.13	Arable	Asia	South Korea
0.574836	-0.163434	66	37.34	127.13	Arable	Asia	South Korea
0.649184	-0.198972	66	37.34	127.13	Arable	Asia	South Korea
0.948105	-0.183872	66	37.34	127.13	Arable	Asia	South Korea
0.66644	-0.0805482	66	37.34	127.13	Arable	Asia	South Korea
1.39204	-0.0733883	66	37.34	127.13	Arable	Asia	South Korea
0.769265	-0.229732	66	37.34	127.13	Arable	Asia	South Korea
0.092706	-0.143391	66	37.34	127.13	Arable	Asia	South Korea
0.0464115	-0.169454	66	37.34	127.13	Arable	Asia	South Korea
0.0381451	-0.261918	66	37.34	127.13	Arable	Asia	South Korea
-0.0213963	-0.208424	66	37.34	127.13	Arable	Asia	South Korea
0.280232	-0.135594	66	37.34	127.13	Arable	Asia	South Korea
0.171995	-0.18885	66	37.34	127.13	Arable	Asia	South Korea
0.273377	-0.102952	66	37.34	127.13	Arable	Asia	South Korea
0.311097	-0.157746	66	37.34	127.13	Arable	Asia	South Korea
0.102377	-0.161536	66	37.34	127.13	Arable	Asia	South Korea
-0.0509137	-0.260544	66	37.34	127.13	Arable	Asia	South Korea
0.0283973	-0.225999	66	37.34	127.13	Arable	Asia	South Korea
-0.0357607	-0.225724	66	37.34	127.13	Arable	Asia	South Korea
-0.0314157	-0.208164	66	37.34	127.13	Arable	Asia	South Korea
-0.0449609	-0.211867	66	37.34	127.13	Arable	Asia	South Korea
-0.134347	-0.229093	66	37.34	127.13	Arable	Asia	South Korea
0.239765	-0.167805	66	37.34	127.13	Arable	Asia	South Korea
0.471101	-0.194354	66	37.34	127.13	Arable	Asia	South Korea
1.07648	-0.0807663	66	37.34	127.13	Arable	Asia	South Korea
1.04295	-0.0821991	66	37.34	127.13	Arable	Asia	South Korea
1.008	-0.141185	66	37.34	127.13	Arable	Asia	South Korea
0.326748	-0.0655424	66	37.34	127.13	Arable	Asia	South Korea
0.192827	-0.156762	66	37.34	127.13	Arable	Asia	South Korea
0.745711	-0.0695743	66	37.34	127.13	Arable	Asia	South Korea
0.431009	-0.149082	66	37.34	127.13	Arable	Asia	South Korea
1.01037	-0.0610737	66	37.34	127.13	Arable	Asia	South Korea
0.918878	-0.140978	66	37.34	127.13	Arable	Asia	South Korea
0.390471	-0.229599	66	37.34	127.13	Arable	Asia	South Korea
0.976296	-0.0976859	66	37.34	127.13	Arable	Asia	South Korea
1.33448	-0.151318	66	37.34	127.13	Arable	Asia	South Korea
0.41984	-0.231041	66	37.34	127.13	Arable	Asia	South Korea
0.28189	-0.194326	66	37.34	127.13	Arable	Asia	South Korea
0.993805	-0.131803	66	37.34	127.13	Arable	Asia	South Korea
0.652515	-0.283583	66	37.34	127.13	Arable	Asia	South Korea
1.32662	-0.138969	66	37.34	127.13	Arable	Asia	South Korea
0.766953	-0.154789	66	37.34	127.13	Arable	Asia	South Korea
0.833531	-0.175123	66	37.34	127.13	Arable	Asia	South Korea
0.671445	-0.1101	66	37.34	127.13	Arable	Asia	South Korea
0.734211	-0.309069	66	37.34	127.13	Arable	Asia	South Korea
0.78162	-0.172631	43	46.25	0.07	Arable	Europe	France
0.487171	-0.183262	43	46.25	0.07	Arable	Europe	France
0.243052	-0.119263	43	46.25	0.07	Arable	Europe	France
0.380488	-0.101211	43	46.25	0.07	Arable	Europe	France
0.442962	-0.187643	43	46.25	0.07	Arable	Europe	France
1.15325	-0.178868	43	46.25	0.07	Arable	Europe	France
0.412342	-0.215581	43	46.25	0.07	Arable	Europe	France
0.644985	-0.163761	43	46.25	0.07	Arable	Europe	France
0.741096	-0.116429	43	46.25	0.07	Arable	Europe	France
0.536251	-0.125742	43	46.25	0.07	Arable	Europe	France
0.364335	-0.11787	43	46.25	0.07	Arable	Europe	France
0.658497	-0.12575	43	46.25	0.07	Arable	Europe	France
0.632216	-0.140327	43	46.25	0.07	Arable	Europe	France
0.873021	-0.11249	43	46.25	0.07	Arable	Europe	France
0.837528	-0.118306	43	46.25	0.07	Arable	Europe	France
0.861445	-0.13517	43	46.25	0.07	Arable	Europe	France
0.850686	-0.109863	43	46.25	0.07	Arable	Europe	France
1.25666	-0.127899	43	46.25	0.07	Arable	Europe	France
0.874169	-0.0593928	43	46.25	0.07	Arable	Europe	France
0.633598	-0.151231	43	46.25	0.07	Arable	Europe	France
0.601468	-0.222552	43	46.25	0.07	Arable	Europe	France
0.525369	-0.149549	43	46.25	0.07	Arable	Europe	France
0.400715	-0.126836	43	46.25	0.07	Arable	Europe	France
0.707407	-0.0852248	43	46.25	0.07	Arable	Europe	France
0.410774	-0.106441	43	46.25	0.07	Arable	Europe	France
0.615652	-0.170184	43	46.25	0.07	Arable	Europe	France
0.685517	-0.136052	43	46.25	0.07	Arable	Europe	France
0.736667	-0.190182	43	46.25	0.07	Arable	Europe	France
0.853655	-0.176983	43	46.25	0.07	Arable	Europe	France
0.710369	-0.21537	43	46.25	0.07	Arable	Europe	France
0.575246	-0.134705	43	46.25	0.07	Arable	Europe	France
0.677051	-0.0743797	43	46.25	0.07	Arable	Europe	France
0.785821	-0.24402	43	46.25	0.07	Arable	Europe	France
0.768045	-0.123035	43	46.25	0.07	Arable	Europe	France
0.762359	-0.173548	43	46.25	0.07	Arable	Europe	France
0.769621	-0.175853	43	46.25	0.07	Arable	Europe	France
0.44416	-0.164847	43	46.25	0.07	Arable	Europe	France
0.521374	-0.113422	43	46.25	0.07	Arable	Europe	France
1.18199	-0.0589577	43	46.25	0.07	Arable	Europe	France
0.442281	-0.133535	43	46.25	0.07	Arable	Europe	France
0.64724	-0.212651	22	46.49	125.13	Arable	Asia	China
0.480751	-0.106088	22	46.49	125.13	Arable	Asia	China
-0.196565	-0.344079	22	46.49	125.13	Arable	Asia	China
0.0297742	-0.168496	263	-23.8426	-64.657	Arable	South America	Argentina
0.458549	-0.0919206	263	-23.8343	-64.7793	Arable	South America	Argentina
0.643277	-0.128804	263	-23.8343	-64.7793	Arable	South America	Argentina
0.515993	-0.0695211	263	-24.0775	-64.6609	Arable	South America	Argentina
0.388168	-0.1504	263	-24.8762	-64.3167	Arable	South America	Argentina
0.224781	-0.108266	263	-24.8866	-64.2043	Arable	South America	Argentina
0.866211	-0.0639622	263	-23.5278	-64.2685	Arable	South America	Argentina
0.592168	-0.10886	263	-23.8504	-64.6515	Arable	South America	Argentina
0.735755	-0.0790754	263	-24.0728	-64.6584	Arable	South America	Argentina
0.523597	-0.11905	263	-24.8611	-64.3174	Arable	South America	Argentina
0.855701	-0.117366	263	-24.8636	-64.2477	Arable	South America	Argentina
0.574656	-0.0875198	263	-24.9025	-64.332	Arable	South America	Argentina
0.54922	-0.0736148	1000-6	35.12	107.41	Arable	Asia	China
1.34874	-0.182292	1000-6	35.12	107.41	Arable	Asia	China
0.472245	-0.0830173	1000-6	35.12	107.41	Arable	Asia	China
0.568426	-0.0454645	1000-6	35.12	107.41	Arable	Asia	China
0.584111	-0.0531719	1000-6	35.12	107.41	Arable	Asia	China
0.520643	-0.142899	1000-6	35.12	107.41	Arable	Asia	China
0.7213	-0.0196279	8	19.87	110.26	Arable	Asia	China
0.618969	-0.0669964	8	19.87	110.26	Arable	Asia	China
0.652895	-0.0964253	8	19.87	110.26	Arable	Asia	China
0.629226	-0.0787135	8	31.39	119.97	Arable	Asia	China
0.511635	-0.128622	8	31.39	119.97	Arable	Asia	China
-0.0414864	-0.311116	8	31.39	119.97	Arable	Asia	China
-0.208151	-0.30054	8	31.22	118.94	Arable	Asia	China
0.115449	-0.215684	8	31.22	118.94	Arable	Asia	China
0.0138042	-0.285263	8	31.22	118.94	Arable	Asia	China
0.93672	-0.138107	8	30.83	118.54	Arable	Asia	China
-0.00517834	-0.353949	8	30.83	118.54	Arable	Asia	China
0.143629	-0.276102	8	30.83	118.54	Arable	Asia	China
-0.0354465	-0.282215	8	23.25	113.64	Arable	Asia	China
-0.0820169	-0.269456	8	23.25	113.64	Arable	Asia	China
-0.162237	-0.253475	8	23.25	113.64	Arable	Asia	China
-0.155342	-0.294786	8	41.44	125.38	Arable	Asia	China
-0.178442	-0.401071	8	43.67	123.4	Arable	Asia	China
0.352225	-0.208932	8	43.67	123.4	Arable	Asia	China
0.201353	-0.147004	8	41.44	125.38	Arable	Asia	China
0.0232648	-0.175908	8	43.67	123.4	Arable	Asia	China
-0.128747	-0.324784	8	43.67	123.4	Arable	Asia	China
-0.220598	-0.380255	8	43.67	123.4	Arable	Asia	China
0.167393	-0.225174	8	43.67	123.4	Arable	Asia	China
0.0555631	-0.132138	8	41.44	125.38	Arable	Asia	China
0.0483825	-0.152814	8	42.69	124.68	Arable	Asia	China
0.0751285	-0.228519	8	42.69	124.68	Arable	Asia	China
0.571632	-0.200456	8	42.69	124.68	Arable	Asia	China
0.539876	-0.0966982	8	39.98	115.73	Arable	Asia	China
0.67209	-0.206591	8	39.98	115.73	Arable	Asia	China
0.931454	-0.480627	8	39.98	115.73	Arable	Asia	China
0.900082	-0.299954	8	39.95	115.08	Arable	Asia	China
0.320595	-0.178579	8	39.95	115.08	Arable	Asia	China
0.769919	-0.309665	8	39.95	115.08	Arable	Asia	China
0.747749	-0.12003	8	41.43	125.47	Arable	Asia	China
0.346512	-0.127389	8	41.43	125.47	Arable	Asia	China
0.188037	-0.097995	8	41.43	125.47	Arable	Asia	China
0.40747	-0.184634	8	29.2	106.47	Arable	Asia	China
0.909644	-0.122892	8	29.2	106.47	Arable	Asia	China
1.04892	-0.199998	8	29.2	106.47	Arable	Asia	China
0.784954	-0.158396	8	29.98	102.98	Arable	Asia	China
1.16982	-0.192299	8	29.98	102.98	Arable	Asia	China
0.0246636	-0.258524	8	29.98	102.98	Arable	Asia	China
0.050137	-0.155372	1000-7	30.42	119.55	Arable	Asia	China
0.113855	-0.322483	1000-7	30.42	119.54	Arable	Asia	China
-0.0359312	-0.287527	1000-7	30.42	119.53	Arable	Asia	China
0.188911	-0.320387	1000-7	30.42	119.52	Arable	Asia	China
0.375526	-0.208918	1000-7	30.42	119.51	Arable	Asia	China
0.604349	-0.144321	1000-7	30.42	119.5	Arable	Asia	China
-0.0610033	-0.385183	1000-7	30.42	119.49	Arable	Asia	China
-0.145763	-0.275454	1000-7	30.42	119.48	Arable	Asia	China
-0.110556	-0.237591	1000-7	30.42	119.63	Arable	Asia	China
-0.0738798	-0.185178	1000-7	30.42	119.62	Arable	Asia	China
-0.10494	-0.236427	1000-7	30.42	119.61	Arable	Asia	China
-0.183505	-0.31919	1000-7	30.42	119.6	Arable	Asia	China
-0.201825	-0.381023	1000-7	30.42	119.59	Arable	Asia	China
-0.170494	-0.346637	1000-7	30.42	119.58	Arable	Asia	China
-0.238238	-0.366734	1000-7	30.42	119.57	Arable	Asia	China
-0.162502	-0.414488	1000-7	30.42	119.56	Arable	Asia	China
-0.196783	-0.388314	1000-7	30.42	119.47	Arable	Asia	China
-0.227507	-0.357603	1000-7	30.42	119.46	Arable	Asia	China
-0.0623327	-0.19379	46	47.21	123.55	Arable	Asia	China
0.00433922	-0.219664	46	47.21	123.55	Arable	Asia	China
0.14121	-0.202038	46	47.21	123.55	Arable	Asia	China
0.0837449	-0.143834	24	25.4045	105.413	Arable	Asia	China
0.0703174	-0.251613	24	25.4045	105.413	Arable	Asia	China
-0.0203504	-0.236297	24	25.4045	105.413	Arable	Asia	China
-0.172816	-0.282299	24	25.4045	105.413	Arable	Asia	China
-0.0523706	-0.185748	24	25.4045	105.413	Arable	Asia	China
-0.0259452	-0.201846	24	25.4045	105.413	Arable	Asia	China
-0.0714092	-0.218057	24	25.4045	105.413	Arable	Asia	China
0.00220205	-0.251489	24	25.4045	105.413	Arable	Asia	China
-0.0705522	-0.246383	24	25.4045	105.413	Arable	Asia	China
-0.0833457	-0.190377	1000-3	47.3871	8.70717	Arable	Europe	Switzerland
-0.148127	-0.264143	1000-3	47.4203	8.643	Arable	Europe	Switzerland
-0.256423	-0.24489	1000-3	47.3982	8.65528	Arable	Europe	Switzerland
-0.252884	-0.294298	1000-3	47.4527	8.66386	Arable	Europe	Switzerland
-0.20209	-0.245759	1000-3	47.4166	8.38156	Arable	Europe	Switzerland
-0.199144	-0.302093	1000-3	47.4527	8.66386	Arable	Europe	Switzerland
0.522422	-0.257304	1000-3	47.3871	8.70717	Arable	Europe	Switzerland
-0.160397	-0.247457	1000-3	47.4203	8.643	Arable	Europe	Switzerland
0.0629807	-0.167543	1000-3	47.3982	8.65528	Arable	Europe	Switzerland
-0.188507	-0.240786	1000-3	47.3871	8.70717	Arable	Europe	Switzerland
0.21662	-0.10343	1000-3	47.4166	8.38156	Arable	Europe	Switzerland
0.118035	-0.194584	1000-3	47.4527	8.66386	Arable	Europe	Switzerland
-0.00494971	-0.206167	1000-3	47.3871	8.70717	Arable	Europe	Switzerland
0.0560005	-0.191147	1000-3	47.4203	8.643	Arable	Europe	Switzerland
-0.107624	-0.190575	1000-3	47.3982	8.65528	Arable	Europe	Switzerland
-0.105871	-0.248	1000-3	47.4203	8.643	Arable	Europe	Switzerland
0.963318	-0.223308	1000-3	47.4166	8.38156	Arable	Europe	Switzerland
-0.0549672	-0.263997	1000-3	47.4527	8.66386	Arable	Europe	Switzerland
0.0325688	-0.157031	1000-3	47.3871	8.70717	Arable	Europe	Switzerland
0.35266	-0.0990856	1000-3	47.4203	8.643	Arable	Europe	Switzerland
-0.0873832	-0.329427	1000-3	47.4166	8.38156	Arable	Europe	Switzerland
-0.0294258	-0.220882	1000-3	47.4527	8.66386	Arable	Europe	Switzerland
-0.0302325	-0.155826	1000-3	47.4166	8.38156	Arable	Europe	Switzerland
-0.210303	-0.261508	1000-3	47.3982	8.65528	Arable	Europe	Switzerland
-0.142785	-0.316083	1000-3	47.4166	8.38156	Arable	Europe	Switzerland
0.791196	-0.138557	1000-3	47.4527	8.66386	Arable	Europe	Switzerland
1.02891	-0.220595	1000-3	47.3871	8.70717	Arable	Europe	Switzerland
0.755174	-0.0784945	1000-3	47.4203	8.643	Arable	Europe	Switzerland
1.117	-0.12992	1000-3	47.3982	8.65528	Arable	Europe	Switzerland
1.06598	-0.146603	1000-3	47.3982	8.65528	Arable	Europe	Switzerland
1.06911	-0.191268	178	36.865	109.351	Arable	Asia	China
0.566651	-0.0736663	178	36.869	109.348	Arable	Asia	China
0.643315	-0.222642	178	36.869	109.348	Arable	Asia	China
0.704467	-0.0950239	178	36.869	109.348	Arable	Asia	China
0.227102	-0.145935	178	36.865	109.351	Arable	Asia	China
-0.0115845	-0.305612	178	36.869	109.348	Arable	Asia	China
1.17906	-0.215049	178	36.869	109.348	Arable	Asia	China
0.930858	-0.19452	178	36.869	109.348	Arable	Asia	China
0.0329275	-0.354868	178	36.869	109.348	Arable	Asia	China
0.0183302	-0.381006	178	36.865	109.351	Arable	Asia	China
-0.304525	-0.372068	178	36.865	109.351	Arable	Asia	China
-0.0718051	-0.201978	1	49.19	119.56	Arable	Asia	China
-0.153151	-0.370186	1	49.19	119.56	Arable	Asia	China
1.24061	-0.129843	1	49.19	119.56	Arable	Asia	China
0.995851	-0.169247	1	49.19	119.56	Arable	Asia	China
0.227623	-0.152483	1	49.19	119.56	Arable	Asia	China
0.300811	-0.114834	1	49.19	119.56	Arable	Asia	China
0.200997	-0.232233	1	49.19	119.56	Arable	Asia	China
0.131073	-0.165093	1	49.19	119.56	Arable	Asia	China
0.618871	-0.158365	1	49.19	119.56	Arable	Asia	China
0.886904	-0.174708	1	49.19	119.56	Arable	Asia	China
0.768468	-0.101321	1	49.19	119.56	Arable	Asia	China
1.02288	-0.158837	1	49.19	119.56	Arable	Asia	China
-0.209608	-0.279887	108	29.71	94.73	Arable	Asia	China
-0.21123	-0.309399	108	29.71	94.73	Arable	Asia	China
0.136312	-0.229613	108	29.71	94.73	Arable	Asia	China
0.412949	-0.150353	108	29.71	94.73	Arable	Asia	China
0.893783	-0.0270768	108	29.71	94.73	Arable	Asia	China
1.01318	-0.108166	108	29.71	94.73	Arable	Asia	China
0.939299	-0.165577	108	29.71	94.73	Arable	Asia	China
0.756853	-0.163406	108	29.7	94.73	Arable	Asia	China
0.645806	-0.141147	108	29.71	94.73	Arable	Asia	China
0.795662	-0.301716	108	29.71	94.73	Arable	Asia	China
-0.0868704	-0.232228	108	29.71	94.73	Arable	Asia	China
-0.142061	-0.288744	108	29.71	94.73	Arable	Asia	China
-0.0944262	-0.339199	108	29.71	94.73	Arable	Asia	China
0.273241	-0.160196	108	29.71	94.73	Arable	Asia	China
0.226569	-0.104481	108	29.71	94.73	Arable	Asia	China
0.389515	-0.0839877	108	29.71	94.73	Arable	Asia	China
0.198402	-0.0551617	108	29.71	94.73	Arable	Asia	China
0.10956	0.0195935	108	29.71	94.73	Arable	Asia	China
-0.0669177	-0.296559	108	29.71	94.73	Arable	Asia	China
0.387596	-0.257944	108	29.71	94.73	Arable	Asia	China
0.00553868	-0.3015	229	43.024	119.393	Arable	Asia	China
0.0752537	-0.153227	229	43.014	119.383	Arable	Asia	China
-0.146122	-0.326842	229	43.014	119.383	Arable	Asia	China
0.412916	-0.291402	229	43.014	119.383	Arable	Asia	China
1.1481	-0.0764945	229	43.014	119.383	Arable	Asia	China
1.27277	-0.0855105	229	43.014	119.383	Arable	Asia	China
0.870382	-0.0943688	216	36.78	109.32	Arable	Asia	China
0.678209	-0.0878829	216	36.78	109.31	Arable	Asia	China
0.552361	-0.0408983	216	36.78	109.3	Arable	Asia	China
0.239863	-0.154864	216	36.78	109.29	Arable	Asia	China
0.0838683	-0.164667	216	36.78	109.28	Arable	Asia	China
0.194424	-0.196182	216	36.78	109.27	Arable	Asia	China
0.121361	-0.209183	216	36.78	109.26	Arable	Asia	China
0.442527	-0.160241	216	36.78	109.25	Arable	Asia	China
0.527275	-0.0899586	216	36.78	109.24	Arable	Asia	China
0.923146	-0.227901	222	20.2	-99.37	Arable	North America	Mexico
0.702188	-0.236263	222	20.2	-99.38	Arable	North America	Mexico
0.756958	-0.182059	222	20.27	-99.24	Arable	North America	Mexico
0.174122	-0.134298	222	20.27	-99.25	Arable	North America	Mexico
0.296756	-0.124188	222	20.17	-99.38	Arable	North America	Mexico
0.864393	-0.119301	222	20.18	-99.37	Arable	North America	Mexico
0.933098	-0.181586	222	20.15	-99.19	Arable	North America	Mexico
0.817352	-0.204557	222	20.14	-99.17	Arable	North America	Mexico
0.713435	-0.254119	222	20.08	-99.21	Arable	North America	Mexico
0.54197	-0.111193	222	20.13	-99.22	Arable	North America	Mexico
0.805799	-0.210132	222	20.16	-99.11	Arable	North America	Mexico
0.900068	-0.304141	222	20.08	-99.16	Arable	North America	Mexico
0.339518	-0.0973871	222	20.26	-99.26	Arable	North America	Mexico
0.888331	-0.11145	222	20.2	-99.37	Arable	North America	Mexico
0.89399	-0.323303	222	20.3	-98.95	Arable	North America	Mexico
0.960489	-0.215635	222	20.31	-98.96	Arable	North America	Mexico
0.819152	-0.137229	222	20.2	-99.37	Arable	North America	Mexico
1.03302	-0.0973939	222	20.2	-99.38	Arable	North America	Mexico
1.02074	-0.123642	222	20.27	-99.24	Arable	North America	Mexico
0.974626	-0.241484	222	20.27	-99.25	Arable	North America	Mexico
0.980388	-0.209795	222	20.17	-99.38	Arable	North America	Mexico
1.07839	-0.163888	222	20.18	-99.37	Arable	North America	Mexico
0.954909	-0.245592	222	20.15	-99.19	Arable	North America	Mexico
1.00832	-0.190836	222	20.14	-99.17	Arable	North America	Mexico
1.28511	-0.2127	222	20.08	-99.21	Arable	North America	Mexico
0.950285	-0.187175	222	20.13	-99.22	Arable	North America	Mexico
0.505537	-0.109972	222	20.16	-99.11	Arable	North America	Mexico
1.09147	-0.10481	222	20.16	-99.11	Arable	North America	Mexico
1.0399	-0.25157	222	20.08	-99.16	Arable	North America	Mexico
1.1002	-0.230005	222	20.26	-99.26	Arable	North America	Mexico
0.34029	-0.23531	222	20.2	-99.37	Arable	North America	Mexico
1.08199	-0.255808	222	20.3	-98.95	Arable	North America	Mexico
0.790084	-0.233193	222	20.31	-98.96	Arable	North America	Mexico
0.938523	-0.178091	222	20.08	-99.16	Arable	North America	Mexico
0.688129	-0.0895595	222	20.2	-99.37	Arable	North America	Mexico
0.988164	-0.254431	222	20.2	-99.38	Arable	North America	Mexico
0.373974	-0.157179	222	20.27	-99.24	Arable	North America	Mexico
0.977337	-0.131327	222	20.27	-99.25	Arable	North America	Mexico
0.814221	-0.130472	222	20.17	-99.38	Arable	North America	Mexico
0.783619	-0.228519	222	20.18	-99.37	Arable	North America	Mexico
0.628322	-0.058153	222	20.15	-99.19	Arable	North America	Mexico
0.925247	-0.261604	222	20.14	-99.17	Arable	North America	Mexico
0.69662	-0.187791	222	20.08	-99.21	Arable	North America	Mexico
0.557197	-0.103605	222	20.13	-99.22	Arable	North America	Mexico
0.698497	-0.212328	222	20.26	-99.26	Arable	North America	Mexico
0.808347	-0.174224	222	20.16	-99.11	Arable	North America	Mexico
1.27651	-0.212519	222	20.08	-99.16	Arable	North America	Mexico
0.939072	-0.220443	222	20.26	-99.26	Arable	North America	Mexico
1.05634	-0.177095	222	20.2	-99.37	Arable	North America	Mexico
0.766509	-0.105355	222	20.3	-98.95	Arable	North America	Mexico
1.26311	-0.177867	222	20.31	-98.96	Arable	North America	Mexico
0.899731	-0.112514	222	20.2	-99.37	Arable	North America	Mexico
0.975637	-0.173084	222	20.2	-99.37	Arable	North America	Mexico
1.01739	-0.230575	222	20.2	-99.38	Arable	North America	Mexico
0.457117	-0.108056	222	20.27	-99.24	Arable	North America	Mexico
0.954795	-0.112938	222	20.27	-99.25	Arable	North America	Mexico
0.758673	-0.0858282	222	20.17	-99.38	Arable	North America	Mexico
1.1727	-0.189586	222	20.18	-99.37	Arable	North America	Mexico
0.758513	-0.145574	222	20.15	-99.19	Arable	North America	Mexico
0.967555	-0.11867	222	20.14	-99.17	Arable	North America	Mexico
0.901394	-0.167826	222	20.08	-99.21	Arable	North America	Mexico
0.954003	-0.152675	222	20.13	-99.22	Arable	North America	Mexico
0.650298	-0.140862	222	20.3	-98.95	Arable	North America	Mexico
0.641915	-0.124388	222	20.31	-98.96	Arable	North America	Mexico
0.796222	-0.137935	183	28.45	116.03	Arable	Asia	China
0.922212	-0.179043	183	28.45	116.01	Arable	Asia	China
0.545947	-0.147668	102	24.45	104.16	Arable	Asia	China
0.131635	-0.197367	102	24.45	104.16	Arable	Asia	China
-0.0676142	-0.243853	102	24.45	104.16	Arable	Asia	China
-0.118045	-0.253703	167-2	-19	-43	Arable	South America	Brazil
1.3446	-0.117226	167-2	-19	-43	Arable	South America	Brazil
-0.00222463	-0.355259	167-2	-19	-43	Arable	South America	Brazil
0.692763	-0.273164	167-2	-19	-43	Arable	South America	Brazil
0.00296681	-0.244548	167-2	-19	-43	Arable	South America	Brazil
0.366097	-0.245725	167-2	-19	-43	Arable	South America	Brazil
-0.0329346	-0.407213	167-2	-19	-43	Arable	South America	Brazil
0.445141	-0.293887	167-2	-19	-43	Arable	South America	Brazil
0.492257	-0.214169	167-2	-19	-43	Arable	South America	Brazil
1.04457	-0.143728	167-2	-19	-43	Arable	South America	Brazil
1.01605	-0.0825284	165	36.425	108.286	Arable	Asia	China
0.989758	-0.177176	165	36.426	108.287	Arable	Asia	China
0.460627	-0.102068	165	36.425	108.286	Arable	Asia	China
0.820719	-0.104548	165	36.426	108.287	Arable	Asia	China
1.13675	-0.154991	165	36.427	108.288	Arable	Asia	China
0.873438	-0.161789	165	36.428	108.289	Arable	Asia	China
0.853269	-0.207417	157	46.18	130.22	Arable	Asia	China
1.00215	-0.111202	157	46.18	130.22	Arable	Asia	China
-0.100932	-0.0828796	157	46.18	130.22	Arable	Asia	China
-0.166939	-0.301022	191	36.84	109.36	Arable	Asia	China
0.0295644	-0.0343935	191	36.84	109.36	Arable	Asia	China
0.109723	-0.0346456	191	36.84	109.36	Arable	Asia	China
-0.0562993	-0.26995	109	37.36	118.57	Arable	Asia	China
-0.0625537	-0.178613	109	37.14	118.52	Arable	Asia	China
0.441471	-0.0850149	109	37.44	118.42	Arable	Asia	China
0.63118	-0.0965188	109	37.8	118.97	Arable	Asia	China
0.702549	-0.039087	109	37	118.33	Arable	Asia	China
0.673972	-0.0370361	109	37.29	118.49	Arable	Asia	China
0.89451	-0.0452562	109	37.18	118.39	Arable	Asia	China
-0.178599	-0.06465	109	37.6	118.73	Arable	Asia	China
-0.141965	-0.0764246	109	37.54	118.8	Arable	Asia	China
-0.0455241	-0.0255184	109	37.36	118.57	Arable	Asia	China
-0.217803	-0.331001	109	37.47	118.27	Arable	Asia	China
-0.256298	-0.126388	109	37.66	118.49	Arable	Asia	China
-0.244837	-0.0991427	109	37.29	118.49	Arable	Asia	China
-0.0329928	-0.0445927	109	37.54	118.8	Arable	Asia	China
-0.23211	0.00734417	109	37.69	118.86	Arable	Asia	China
-0.0496469	-0.047085	109	37.53	118.78	Arable	Asia	China
-0.0665242	-0.0617105	109	37.66	118.5	Arable	Asia	China
-0.0067835	-0.0622399	109	37.8	118.82	Arable	Asia	China
-0.0926414	-0.0517518	109	37.63	118.51	Arable	Asia	China
0.02723	0.00116385	109	37.83	118.35	Arable	Asia	China
-0.0126871	-0.0244845	175	45.2836	123.472	Arable	Asia	China
-0.196816	-0.320721	175	45.2836	123.472	Arable	Asia	China
0.0383153	-0.00415234	175	45.2836	123.472	Arable	Asia	China
-0.022259	-0.0421759	175	45.2837	123.472	Arable	Asia	China
-0.442815	-0.165917	175	45.2837	123.472	Arable	Asia	China
-0.37911	-0.113297	175	45.2837	123.472	Arable	Asia	China
-0.479644	-0.145319	145	47.7437	11.7606	Arable	Europe	Germany
-0.386231	-0.0396259	145	47.7437	11.7606	Arable	Europe	Germany
-0.410518	-0.148234	145	47.7437	11.7606	Arable	Europe	Germany
-0.570068	-0.302615	145	47.7437	11.7606	Arable	Europe	Germany
-0.1564	0.0171901	145	47.7437	11.7606	Arable	Europe	Germany
-0.223451	-0.113963	145	47.7437	11.7606	Arable	Europe	Germany
0.031616	-0.045827	145	47.7437	11.7606	Arable	Europe	Germany
0.0841602	0.000207557	145	47.7437	11.7606	Arable	Europe	Germany
-0.218036	-0.0839346	145	47.7437	11.7606	Arable	Europe	Germany
-0.410041	-0.0979162	145	47.7437	11.7606	Arable	Europe	Germany
-0.451691	-0.128088	132	36.87	109.35	Arable	Asia	China
-0.472768	-0.121663	132	36.87	109.35	Arable	Asia	China
-0.1331	-0.351042	132	36.87	109.35	Arable	Asia	China
-0.432059	-0.121445	53	32.51	120.48	Arable	Asia	China
-0.431965	-0.101403	53	32.51	120.48	Arable	Asia	China
-0.27885	-0.121473	53	32.51	120.48	Arable	Asia	China
-0.301732	-0.122016	53	32.51	120.48	Arable	Asia	China
-0.30348	-0.0757137	53	32.51	120.48	Arable	Asia	China
-0.24298	-0.0525044	53	32.51	120.48	Arable	Asia	China
-0.260268	-0.0907728	53	32.51	120.48	Arable	Asia	China
0.614851	-0.139379	53	32.51	120.48	Arable	Asia	China
0.277125	-0.262249	53	32.51	120.48	Arable	Asia	China
0.734955	-0.146044	53	32.51	120.48	Arable	Asia	China
-0.114411	-0.30428	53	32.51	120.48	Arable	Asia	China
0.898558	-0.0525826	53	32.51	120.48	Arable	Asia	China
0.921983	-0.105331	97	30.22	110.1	Arable	Asia	China
0.817719	-0.152304	97	30.22	110.1	Arable	Asia	China
0.386758	-0.0789285	97	30.22	110.1	Arable	Asia	China
-0.550783	-0.285886	97	30.22	110.1	Arable	Asia	China
-0.517027	-0.341851	97	30.22	110.1	Arable	Asia	China
-0.156597	-0.233718	97	30.22	110.1	Arable	Asia	China
-0.491599	-0.283104	97	30.22	110.1	Arable	Asia	China
-0.48681	-0.288892	97	30.22	110.1	Arable	Asia	China
-0.42679	-0.207167	97	30.22	110.1	Arable	Asia	China
-0.471948	-0.201346	97	30.22	110.1	Arable	Asia	China
-0.55398	-0.21294	97	30.22	110.1	Arable	Asia	China
-0.48914	-0.161955	97	30.22	110.1	Arable	Asia	China
-0.516316	-0.194439	97	30.22	110.1	Arable	Asia	China
-0.336991	-0.106361	97	30.22	110.1	Arable	Asia	China
-0.332586	-0.130256	97	30.22	110.1	Arable	Asia	China
-0.364184	-0.143267	97	30.22	110.1	Arable	Asia	China
-0.191849	-0.260989	97	30.22	110.1	Arable	Asia	China
-0.269173	-0.0955984	97	30.22	110.1	Arable	Asia	China
-0.18206	-0.0767942	1000-1	45.35	123.51	Arable	Asia	China
-0.14254	0.0412059	1000-1	45.35	123.51	Arable	Asia	China
-0.0793217	0.110803	1000-1	45.35	123.51	Arable	Asia	China
0.199741	0.199837	1000-1	45.35	123.51	Arable	Asia	China
0.317167	0.255615	154	42.5173	-76.499	Arable	North America	USA
0.318832	0.202254	154	42.3199	-76.6627	Arable	North America	USA
-0.685818	-0.236376	154	42.3587	-76.35	Arable	North America	USA
-0.634612	-0.165509	154	42.4489	-76.4575	Arable	North America	USA
-0.599446	-0.189566	154	42.4689	-76.4343	Arable	North America	USA
0.285418	-0.084968	154	42.7278	-76.6546	Arable	North America	USA
1.09577	-0.198591	154	42.4598	-76.3846	Arable	North America	USA
0.5617	-0.141888	154	42.4488	-76.4512	Arable	North America	USA
0.557401	-0.215818	154	42.4107	-76.3373	Arable	North America	USA
0.723823	-0.191463	154	42.4316	-76.3895	Arable	North America	USA
0.789558	-0.199904	171	47.173	14.134	Arable	Europe	Austria
0.00855787	-0.241777	171	47.225	14.186	Arable	Europe	Austria
0.866235	-0.181125	171	47.23	14.191	Arable	Europe	Austria
0.785303	-0.16961	119	52.469	-3.14364	Forest	Europe	United Kingdom
0.917315	-0.124318	119	52.469	-3.14364	Forest	Europe	United Kingdom
0.734655	-0.112439	119	52.469	-3.14364	Forest	Europe	United Kingdom
0.917592	-0.239464	119	52.469	-3.14364	Forest	Europe	United Kingdom
0.977536	-0.192426	119	52.469	-3.14364	Forest	Europe	United Kingdom
0.566006	-0.131936	119	52.469	-3.14364	Forest	Europe	United Kingdom
0.774826	-0.0551655	119	52.469	-3.14364	Forest	Europe	United Kingdom
0.79473	-0.112935	119	52.469	-3.14364	Forest	Europe	United Kingdom
1.03913	-0.105209	119	52.469	-3.14364	Forest	Europe	United Kingdom
-0.0388436	-0.335453	119	52.469	-3.14364	Forest	Europe	United Kingdom
0.702338	-0.149268	119	52.469	-3.14364	Forest	Europe	United Kingdom
0.625297	-0.114654	119	52.469	-3.14364	Forest	Europe	United Kingdom
-0.0330188	-0.281665	119	52.469	-3.14364	Forest	Europe	United Kingdom
0.031184	-0.227482	119	52.469	-3.14364	Forest	Europe	United Kingdom
0.103282	-0.166482	119	52.469	-3.14364	Forest	Europe	United Kingdom
0.174934	-0.0963364	119	52.469	-3.14364	Forest	Europe	United Kingdom
-0.135573	-0.467549	119	52.469	-3.14364	Forest	Europe	United Kingdom
-0.612413	-0.194011	119	52.469	-3.14364	Forest	Europe	United Kingdom
-0.611748	-0.265427	119	52.469	-3.14364	Forest	Europe	United Kingdom
-0.369204	-0.0863846	119	52.469	-3.14364	Forest	Europe	United Kingdom
-0.479719	-0.0707179	119	52.469	-3.14364	Forest	Europe	United Kingdom
-0.317324	-0.0966515	119	52.469	-3.14364	Forest	Europe	United Kingdom
-0.362042	-0.0826898	119	52.469	-3.14364	Forest	Europe	United Kingdom
-0.273285	-0.0316002	119	52.469	-3.14364	Forest	Europe	United Kingdom
-0.306469	-0.0629199	119	52.469	-3.14364	Forest	Europe	United Kingdom
-0.269732	-0.08409	119	52.469	-3.14364	Forest	Europe	United Kingdom
-0.221724	-0.381355	119	52.469	-3.14364	Forest	Europe	United Kingdom
-0.350807	-0.0540823	119	52.469	-3.14364	Forest	Europe	United Kingdom
-0.376712	-0.0756092	119	52.469	-3.14364	Forest	Europe	United Kingdom
-0.329551	-0.0639594	119	52.469	-3.14364	Forest	Europe	United Kingdom
-0.241092	-0.0665433	119	52.469	-3.14364	Forest	Europe	United Kingdom
-0.373848	-0.0735674	119	52.469	-3.14364	Forest	Europe	United Kingdom
-0.272223	-0.0756597	119	52.469	-3.14364	Forest	Europe	United Kingdom
-0.300197	-0.0630599	119	52.469	-3.14364	Forest	Europe	United Kingdom
-0.178168	-0.0983171	119	52.469	-3.14364	Forest	Europe	United Kingdom
-0.205399	-0.0592824	119	52.469	-3.14364	Forest	Europe	United Kingdom
-0.0991906	-0.076071	119	52.469	-3.14364	Forest	Europe	United Kingdom
-0.218357	-0.308462	119	52.469	-3.14364	Forest	Europe	United Kingdom
-0.123825	-0.0825218	119	52.469	-3.14364	Forest	Europe	United Kingdom
-0.136033	-0.114938	119	52.469	-3.14364	Forest	Europe	United Kingdom
-0.37993	-0.188022	119	52.469	-3.14364	Forest	Europe	United Kingdom
-0.356475	-0.160893	119	52.469	-3.14364	Forest	Europe	United Kingdom
-0.335555	-0.174324	119	52.469	-3.14364	Forest	Europe	United Kingdom
-0.312554	-0.1613	119	52.469	-3.14364	Forest	Europe	United Kingdom
-0.329494	-0.133537	119	52.469	-3.14364	Forest	Europe	United Kingdom
-0.0820669	0.00871752	119	52.469	-3.14364	Forest	Europe	United Kingdom
-0.0770474	0.037084	119	52.469	-3.14364	Forest	Europe	United Kingdom
-0.0741782	0.00378592	119	52.469	-3.14364	Forest	Europe	United Kingdom
-0.189185	-0.310744	119	52.469	-3.14364	Forest	Europe	United Kingdom
-0.0813825	-0.0108563	119	52.469	-3.14364	Forest	Europe	United Kingdom
-0.14643	0.0178667	119	52.469	-3.14364	Forest	Europe	United Kingdom
-0.274138	-0.0773909	119	52.469	-3.14364	Forest	Europe	United Kingdom
-0.318521	0.00695537	119	52.469	-3.14364	Forest	Europe	United Kingdom
-0.413823	0.00560927	119	52.469	-3.14364	Forest	Europe	United Kingdom
-0.204784	-0.086292	119	52.469	-3.14364	Forest	Europe	United Kingdom
-0.145743	-0.0756415	119	52.469	-3.14364	Forest	Europe	United Kingdom
-0.10507	-0.0155446	119	52.469	-3.14364	Forest	Europe	United Kingdom
-0.147904	-0.0630481	119	52.469	-3.14364	Forest	Europe	United Kingdom
0.0807645	-0.287851	119	52.469	-3.14364	Forest	Europe	United Kingdom
-0.114937	-0.0508018	75	35.18	33.36	Forest	Europe	Cyprus
-0.124547	-0.0529893	75	35.18	33.36	Forest	Europe	Cyprus
-0.072484	-0.0541512	75	35.18	33.36	Forest	Europe	Cyprus
-0.0897337	-0.0515426	75	35.18	33.36	Forest	Europe	Cyprus
-0.150402	0.012464	75	35.18	33.36	Forest	Europe	Cyprus
-0.129209	0.0335104	75	35.18	33.36	Forest	Europe	Cyprus
-0.12272	-0.0189145	123	19.18	109.38	Forest	Asia	China
-0.566545	-0.139466	123	19.18	109.38	Forest	Asia	China
-0.458957	-0.186609	123	19.18	109.38	Forest	Asia	China
-0.50636	-0.105317	55	47.2094	132.251	Forest	Asia	China
0.106823	-0.152308	55	24.0233	101.841	Forest	Asia	China
-0.542435	-0.0903477	55	24.0111	101.962	Forest	Asia	China
-0.575357	-0.160479	55	23.9683	101.511	Forest	Asia	China
-0.495584	-0.267117	55	23.9439	101.5	Forest	Asia	China
-0.474206	-0.319426	55	23.9417	101.502	Forest	Asia	China
-0.524961	-0.212894	55	23.3947	101.608	Forest	Asia	China
-0.503501	-0.212093	55	23.2953	102.397	Forest	Asia	China
-0.483972	-0.240894	55	23.2853	102.426	Forest	Asia	China
-0.45976	-0.20689	55	23.2167	102.402	Forest	Asia	China
-0.448723	-0.223497	55	22.9936	102.464	Forest	Asia	China
-0.446674	-0.215419	55	23.0058	102.357	Forest	Asia	China
0.0515622	-0.194518	55	23.0125	102.388	Forest	Asia	China
0.512667	-0.152095	55	22.9831	102.483	Forest	Asia	China
-0.435773	-0.228478	55	31.6572	120.718	Forest	Asia	China
-0.453366	-0.217144	55	30.6064	114.608	Forest	Asia	China
-0.287142	-0.0809955	55	28.1836	112.929	Forest	Asia	China
-0.254491	-0.120589	55	31.1708	113.281	Forest	Asia	China
-0.343772	-0.144385	55	45.3442	132.371	Forest	Asia	China
-0.296884	-0.179055	55	47.3386	134.026	Forest	Asia	China
-0.18939	-0.0762242	107	36.51	109.2	Forest	Asia	China
0.24908	0.766961	107	36.51	109.2	Forest	Asia	China
0.162826	0.380923	107	36.51	109.2	Forest	Asia	China
-0.050496	0.146165	107	36.51	109.2	Forest	Asia	China
0.0302385	-0.202808	107	36.51	109.2	Forest	Asia	China
0.102584	0.289049	107	36.51	109.2	Forest	Asia	China
0.00591345	1.01005	107	36.51	109.2	Forest	Asia	China
-0.571446	-0.215089	107	36.51	109.2	Forest	Asia	China
-0.552302	-0.259743	107	36.51	109.2	Forest	Asia	China
-0.563422	-0.264915	64	-11.7398	-56.2573	Forest	South America	Brazil
-0.535875	-0.236866	64	-12.0864	-55.4731	Forest	South America	Brazil
-0.50773	-0.211601	64	-12.09	-55.4786	Forest	South America	Brazil
-0.262834	-0.122662	64	-11.7398	-56.2573	Forest	South America	Brazil
-0.313988	-0.100487	64	-12.0864	-55.4731	Forest	South America	Brazil
-0.259187	-0.317058	64	-12.0864	-55.4731	Forest	South America	Brazil
-0.353639	-0.109428	64	-12.09	-55.4786	Forest	South America	Brazil
-0.239174	-0.121747	64	-12.09	-55.4786	Forest	South America	Brazil
-0.267065	-0.097831	126	40.29	115.56	Forest	Asia	China
-0.200041	-0.07885	126	40.29	115.56	Forest	Asia	China
-0.208665	-0.0329641	126	40.29	115.56	Forest	Asia	China
-0.225716	-0.0810506	126	40.29	115.56	Forest	Asia	China
-0.322088	-0.0978727	126	40.29	115.56	Forest	Asia	China
-0.207256	-0.0464201	126	40.29	115.56	Forest	Asia	China
-0.302076	-0.121499	126	40.29	115.56	Forest	Asia	China
-0.153264	-0.01992	126	40.29	115.56	Forest	Asia	China
0.0125386	-0.2257	126	40.29	115.56	Forest	Asia	China
-0.269148	-0.073736	126	40.29	115.56	Forest	Asia	China
-0.250193	-0.132548	126	40.29	115.56	Forest	Asia	China
-0.104993	-0.020444	126	40.29	115.56	Forest	Asia	China
-0.115138	-0.0341329	126	40.29	115.56	Forest	Asia	China
-0.152441	-0.0789978	126	40.29	115.56	Forest	Asia	China
-0.184913	-0.0977754	126	40.29	115.56	Forest	Asia	China
-0.192439	-0.058912	126	40.29	115.56	Forest	Asia	China
-0.381249	-0.230381	126	40.29	115.56	Forest	Asia	China
-0.358818	-0.239851	126	40.29	115.56	Forest	Asia	China
-0.38533	-0.240079	126	40.29	115.56	Forest	Asia	China
-0.0405008	-0.17134	126	40.29	115.56	Forest	Asia	China
-0.347175	-0.167744	126	40.29	115.56	Forest	Asia	China
-0.400426	-0.182566	126	40.29	115.56	Forest	Asia	China
-0.153757	0.0334261	126	40.29	115.56	Forest	Asia	China
-0.194196	0.0793787	126	40.29	115.56	Forest	Asia	China
-0.059116	0.0524545	126	40.29	115.56	Forest	Asia	China
-0.0959647	0.106941	126	40.29	115.56	Forest	Asia	China
-0.0934688	0.0506778	126	40.29	115.56	Forest	Asia	China
-0.390458	-0.467234	126	40.29	115.56	Forest	Asia	China
-0.281734	0.188663	126	40.29	115.56	Forest	Asia	China
-0.166964	0.176039	126	40.29	115.56	Forest	Asia	China
-0.0338675	-0.181609	103	46.2334	125.286	Forest	Asia	China
-1.30108	0.677073	103	46.2353	125.314	Forest	Asia	China
-0.191904	0.175794	103	46.2357	125.302	Forest	Asia	China
-0.346461	-0.116725	103	46.2334	125.286	Forest	Asia	China
-0.29771	-0.0659754	103	46.2353	125.314	Forest	Asia	China
-0.334302	-0.0823543	103	46.2357	125.302	Forest	Asia	China
-0.29099	-0.0897382	87	-26.92	150.94	Forest	Oceania	Australia
-0.357057	-0.0960186	87	-28.138	153.109	Forest	Oceania	Australia
-0.292674	-0.101771	87	-28.138	153.109	Forest	Oceania	Australia
0.756666	-0.152527	87	-28.138	153.109	Forest	Oceania	Australia
0.863328	-0.184724	87	-28.138	153.109	Forest	Oceania	Australia
0.806564	-0.159796	87	-26.53	151.84	Forest	Oceania	Australia
0.706452	-0.142678	87	-26.53	151.84	Forest	Oceania	Australia
0.553166	-0.174521	106	-37.0418	174.503	Forest	Oceania	New Zealand
0.37373	-0.137939	106	-37.0418	174.503	Forest	Oceania	New Zealand
0.148278	-0.254224	106	-37.0418	174.503	Forest	Oceania	New Zealand
0.17923	-0.293451	106	-37.0418	174.503	Forest	Oceania	New Zealand
0.130866	-0.115822	106	-37.0418	174.503	Forest	Oceania	New Zealand
0.0646361	-0.137101	106	-36.939	174.557	Forest	Oceania	New Zealand
0.115825	-0.108383	106	-36.939	174.557	Forest	Oceania	New Zealand
0.231784	-0.0795293	106	-36.939	174.557	Forest	Oceania	New Zealand
0.412665	-0.124705	106	-36.939	174.557	Forest	Oceania	New Zealand
0.12181	-0.231852	106	-36.939	174.557	Forest	Oceania	New Zealand
0.312042	-0.12526	106	-37.108	175.119	Forest	Oceania	New Zealand
0.0231433	-0.136671	106	-37.108	175.119	Forest	Oceania	New Zealand
0.120582	-0.132261	106	-37.108	175.119	Forest	Oceania	New Zealand
0.352383	-0.13133	106	-37.108	175.119	Forest	Oceania	New Zealand
0.222738	-0.15433	106	-37.108	175.119	Forest	Oceania	New Zealand
0.0631067	-0.128325	106	-37.0075	174.906	Forest	Oceania	New Zealand
0.0577899	-0.153012	106	-37.0075	174.906	Forest	Oceania	New Zealand
-0.0391557	-0.13699	106	-37.0075	174.906	Forest	Oceania	New Zealand
-0.0707917	-0.215484	106	-37.0075	174.906	Forest	Oceania	New Zealand
0.239254	-0.196322	106	-37.0075	174.906	Forest	Oceania	New Zealand
0.0528441	-0.188316	106	-36.8644	174.829	Forest	Oceania	New Zealand
-0.145285	-0.200808	106	-36.8644	174.829	Forest	Oceania	New Zealand
-0.0534159	-0.225706	106	-36.8644	174.829	Forest	Oceania	New Zealand
-0.143616	-0.21311	106	-36.8644	174.829	Forest	Oceania	New Zealand
-0.0195218	-0.220805	106	-36.8644	174.829	Forest	Oceania	New Zealand
-0.0399799	-0.24151	106	-36.7526	174.496	Forest	Oceania	New Zealand
0.0271132	-0.188249	106	-37.1872	174.862	Forest	Oceania	New Zealand
0.0554387	-0.122107	106	-36.7526	174.496	Forest	Oceania	New Zealand
0.0802814	-0.219726	106	-36.7526	174.496	Forest	Oceania	New Zealand
0.0510923	-0.130018	106	-36.7526	174.496	Forest	Oceania	New Zealand
0.301889	-0.0993655	106	-36.4735	174.603	Forest	Oceania	New Zealand
0.10445	-0.164575	106	-36.4735	174.603	Forest	Oceania	New Zealand
0.195763	-0.103459	106	-36.4735	174.603	Forest	Oceania	New Zealand
0.597258	-0.112067	106	-36.4735	174.603	Forest	Oceania	New Zealand
0.180248	-0.0639733	106	-36.4735	174.603	Forest	Oceania	New Zealand
0.197408	-0.102906	106	-36.5596	174.475	Forest	Oceania	New Zealand
-0.0280604	-0.209091	106	-37.1872	174.862	Forest	Oceania	New Zealand
0.141094	-0.119555	106	-36.5596	174.475	Forest	Oceania	New Zealand
0.118086	-0.165149	106	-36.5596	174.475	Forest	Oceania	New Zealand
0.878525	-0.136544	106	-36.5596	174.475	Forest	Oceania	New Zealand
0.99486	-0.0869903	106	-36.5596	174.475	Forest	Oceania	New Zealand
0.756914	-0.127589	106	-36.5812	174.286	Forest	Oceania	New Zealand
0.786287	-0.100785	106	-36.5812	174.286	Forest	Oceania	New Zealand
0.621105	-0.106123	106	-36.5812	174.286	Forest	Oceania	New Zealand
0.670632	-0.0906632	106	-36.5812	174.286	Forest	Oceania	New Zealand
0.391892	-0.109839	106	-36.5812	174.286	Forest	Oceania	New Zealand
0.388899	-0.117455	106	-37.1154	174.619	Forest	Oceania	New Zealand
0.249606	-0.149991	106	-37.1154	174.619	Forest	Oceania	New Zealand
0.464615	-0.124626	106	-37.1154	174.619	Forest	Oceania	New Zealand
0.482738	-0.102614	106	-37.1154	174.619	Forest	Oceania	New Zealand
1.24861	-0.0697413	106	-37.1154	174.619	Forest	Oceania	New Zealand
0.601978	-0.112063	106	-37.1154	174.619	Forest	Oceania	New Zealand
0.985365	-0.0686652	106	-37.1154	174.619	Forest	Oceania	New Zealand
1.15132	-0.150978	106	-37.1154	174.619	Forest	Oceania	New Zealand
1.3957	-0.114689	106	-37.1154	174.619	Forest	Oceania	New Zealand
0.311028	-0.259909	106	-37.1154	174.619	Forest	Oceania	New Zealand
0.137573	-0.183352	106	-37.1154	174.619	Forest	Oceania	New Zealand
0.065322	-0.172131	106	-37.1872	174.862	Forest	Oceania	New Zealand
0.0925147	-0.200676	106	-37.1154	174.619	Forest	Oceania	New Zealand
0.183927	-0.141181	106	-37.1154	174.619	Forest	Oceania	New Zealand
0.0646857	-0.147035	106	-37.1154	174.619	Forest	Oceania	New Zealand
0.126793	-0.117373	106	-37.1154	174.619	Forest	Oceania	New Zealand
0.198744	-0.173318	106	-37.1872	174.862	Forest	Oceania	New Zealand
-0.0629227	-0.322108	106	-36.4191	174.669	Forest	Oceania	New Zealand
-0.00857389	-0.16275	106	-37.1872	174.862	Forest	Oceania	New Zealand
-0.0158986	-0.253554	106	-36.4191	174.669	Forest	Oceania	New Zealand
0.116181	-0.187315	106	-36.4191	174.669	Forest	Oceania	New Zealand
0.00465819	-0.125977	106	-36.4191	174.669	Forest	Oceania	New Zealand
0.0217355	-0.172028	106	-36.4191	174.669	Forest	Oceania	New Zealand
0.0272162	-0.21709	106	-36.4191	174.669	Forest	Oceania	New Zealand
0.212018	-0.118772	106	-36.4191	174.669	Forest	Oceania	New Zealand
0.189263	-0.128836	106	-36.4191	174.669	Forest	Oceania	New Zealand
0.691162	-0.159615	106	-36.4191	174.669	Forest	Oceania	New Zealand
0.378769	-0.12947	106	-36.4191	174.669	Forest	Oceania	New Zealand
0.250142	-0.136181	106	-36.4191	174.669	Forest	Oceania	New Zealand
0.490798	-0.118336	106	-36.4191	174.669	Forest	Oceania	New Zealand
0.489386	-0.212111	106	-36.4191	174.669	Forest	Oceania	New Zealand
-0.0809991	-0.233611	106	-36.4191	174.669	Forest	Oceania	New Zealand
-0.472512	-0.0550713	106	-36.4191	174.669	Forest	Oceania	New Zealand
-0.448056	-0.101745	106	-36.4191	174.669	Forest	Oceania	New Zealand
-0.313563	-0.136345	106	-36.4191	174.669	Forest	Oceania	New Zealand
-0.35227	-0.0990718	106	-37.1872	174.862	Forest	Oceania	New Zealand
-0.296126	-0.109015	106	-36.4191	174.669	Forest	Oceania	New Zealand
-0.365995	-0.0992231	106	-36.4191	174.669	Forest	Oceania	New Zealand
-0.285448	-0.0862259	106	-36.4191	174.669	Forest	Oceania	New Zealand
-0.139495	-0.0673617	106	-37.1872	174.862	Forest	Oceania	New Zealand
-0.307592	-0.0644778	106	-37.1872	174.862	Forest	Oceania	New Zealand
-0.0743148	-0.319703	106	-37.1872	174.862	Forest	Oceania	New Zealand
-0.246141	-0.0529451	106	-37.1872	174.862	Forest	Oceania	New Zealand
-0.356916	-0.0627095	106	-37.1872	174.862	Forest	Oceania	New Zealand
-0.166414	-0.0513206	106	-37.1872	174.862	Forest	Oceania	New Zealand
-0.173482	-0.00294769	106	-37.1872	174.862	Forest	Oceania	New Zealand
-0.0626061	0.0340189	106	-37.1872	174.862	Forest	Oceania	New Zealand
-0.157364	-0.00690148	106	-37.1872	174.862	Forest	Oceania	New Zealand
-0.207259	-0.139117	106	-37.1872	174.862	Forest	Oceania	New Zealand
-0.10079	-0.0771555	106	-37.1872	174.862	Forest	Oceania	New Zealand
0.85785	-0.124395	106	-37.1872	174.862	Forest	Oceania	New Zealand
0.852751	-0.103822	106	-37.1872	174.862	Forest	Oceania	New Zealand
1.13973	-0.112786	106	-37.1872	174.862	Forest	Oceania	New Zealand
0.649307	-0.106037	106	-37.1872	174.862	Forest	Oceania	New Zealand
1.02221	-0.102163	106	-37.1872	174.862	Forest	Oceania	New Zealand
0.574714	-0.0696853	106	-37.1872	174.862	Forest	Oceania	New Zealand
-0.0517731	-0.0902366	106	-37.1872	174.862	Forest	Oceania	New Zealand
-0.139783	-0.0849063	106	-37.1872	174.862	Forest	Oceania	New Zealand
-0.0780483	-0.403779	106	-37.1872	174.862	Forest	Oceania	New Zealand
-0.180372	-0.101736	106	-37.1872	174.862	Forest	Oceania	New Zealand
-0.147679	-0.0190969	106	-37.1872	174.862	Forest	Oceania	New Zealand
-0.192666	-0.0233975	106	-37.1872	174.862	Forest	Oceania	New Zealand
-0.283591	-0.157333	106	-37.1872	174.862	Forest	Oceania	New Zealand
-0.219328	-0.131622	106	-37.1872	174.862	Forest	Oceania	New Zealand
-0.212359	-0.155165	106	-37.1872	174.862	Forest	Oceania	New Zealand
-0.224038	-0.106963	106	-37.1872	174.862	Forest	Oceania	New Zealand
-0.253075	-0.140201	106	-37.1872	174.862	Forest	Oceania	New Zealand
-0.319881	-0.113078	106	-37.1872	174.862	Forest	Oceania	New Zealand
-0.265782	-0.117864	106	-37.1872	174.862	Forest	Oceania	New Zealand
-0.098445	-0.204299	106	-37.1872	174.862	Forest	Oceania	New Zealand
-0.236074	-0.099152	106	-37.1872	174.862	Forest	Oceania	New Zealand
-0.314043	-0.0612674	106	-37.1872	174.862	Forest	Oceania	New Zealand
-0.0937103	-0.0349136	106	-37.1872	174.862	Forest	Oceania	New Zealand
-0.144215	-0.0782622	106	-37.1872	174.862	Forest	Oceania	New Zealand
0.0376148	0.030745	106	-37.1872	174.862	Forest	Oceania	New Zealand
-0.137639	0.00588733	106	-37.1872	174.862	Forest	Oceania	New Zealand
0.00237721	0.033414	106	-37.1872	174.862	Forest	Oceania	New Zealand
-0.429272	-0.120045	106	-37.1872	174.862	Forest	Oceania	New Zealand
-0.364778	-0.152962	106	-37.1872	174.862	Forest	Oceania	New Zealand
-0.345705	-0.0844018	106	-37.1872	174.862	Forest	Oceania	New Zealand
-0.105693	-0.291056	106	-37.1872	174.862	Forest	Oceania	New Zealand
0.254459	-0.0874358	106	-37.1872	174.862	Forest	Oceania	New Zealand
0.268991	-0.08546	106	-37.1872	174.862	Forest	Oceania	New Zealand
0.273193	-0.0603773	106	-37.1872	174.862	Forest	Oceania	New Zealand
0.459811	-0.0731882	106	-37.0254	174.536	Forest	Oceania	New Zealand
0.397124	-0.110122	106	-37.0254	174.536	Forest	Oceania	New Zealand
0.00610542	-0.262461	106	-37.0254	174.536	Forest	Oceania	New Zealand
-0.257086	-0.302578	106	-37.1872	174.862	Forest	Oceania	New Zealand
-0.252632	-0.281683	106	-37.0254	174.536	Forest	Oceania	New Zealand
-0.191948	-0.396287	106	-37.0254	174.536	Forest	Oceania	New Zealand
1.15261	-0.076324	106	-37.0254	174.536	Forest	Oceania	New Zealand
-0.385554	-0.0982191	106	-37.0254	174.536	Forest	Oceania	New Zealand
-0.405399	-0.102646	106	-37.0254	174.536	Forest	Oceania	New Zealand
-0.03742	0.0357189	106	-37.0254	174.536	Forest	Oceania	New Zealand
-0.0362993	0.0718296	106	-37.0254	174.536	Forest	Oceania	New Zealand
-0.0178451	0.0577381	106	-37.1872	174.862	Forest	Oceania	New Zealand
0.00527459	0.0876407	106	-37.0254	174.536	Forest	Oceania	New Zealand
0.156261	0.0424334	106	-37.0254	174.536	Forest	Oceania	New Zealand
-0.159305	-0.0826069	106	-37.0254	174.536	Forest	Oceania	New Zealand
-0.336093	-0.129181	106	-37.0254	174.536	Forest	Oceania	New Zealand
-0.245872	-0.0880757	106	-37.0254	174.536	Forest	Oceania	New Zealand
-0.115257	-0.280223	106	-37.0254	174.536	Forest	Oceania	New Zealand
-0.186159	-0.0939608	106	-37.0254	174.536	Forest	Oceania	New Zealand
-0.257398	-0.107986	106	-37.0254	174.536	Forest	Oceania	New Zealand
-0.165766	-0.0970675	106	-37.0254	174.536	Forest	Oceania	New Zealand
-0.0939927	0.0562619	106	-37.0254	174.536	Forest	Oceania	New Zealand
-0.120828	-0.0513224	106	-37.1872	174.862	Forest	Oceania	New Zealand
-0.0321774	0.0118809	106	-37.0254	174.536	Forest	Oceania	New Zealand
0.00299477	-0.0285223	106	-37.0254	174.536	Forest	Oceania	New Zealand
-0.196665	-0.0871479	106	-37.0254	174.536	Forest	Oceania	New Zealand
-0.195403	-0.14264	106	-37.0254	174.536	Forest	Oceania	New Zealand
-0.170717	-0.0552303	106	-37.0254	174.536	Forest	Oceania	New Zealand
-0.144991	-0.278498	106	-37.0254	174.536	Forest	Oceania	New Zealand
-0.186409	-0.283038	106	-37.0254	174.536	Forest	Oceania	New Zealand
-0.250255	-0.236265	106	-37.0254	174.536	Forest	Oceania	New Zealand
-0.218865	-0.24028	106	-37.0254	174.536	Forest	Oceania	New Zealand
-0.273586	-0.224729	106	-37.0254	174.536	Forest	Oceania	New Zealand
-0.212815	-0.249262	106	-37.0254	174.536	Forest	Oceania	New Zealand
-0.0193393	-0.242359	106	-37.0254	174.536	Forest	Oceania	New Zealand
-0.159932	-0.203009	106	-37.0418	174.503	Forest	Oceania	New Zealand
-0.139613	-0.257784	106	-37.0418	174.503	Forest	Oceania	New Zealand
0.141519	-0.10001	106	-37.0418	174.503	Forest	Oceania	New Zealand
0.588077	-0.194445	106	-37.0418	174.503	Forest	Oceania	New Zealand
0.761534	-0.118718	106	-37.0418	174.503	Forest	Oceania	New Zealand
0.463763	-0.152399	106	-37.0418	174.503	Forest	Oceania	New Zealand
0.670564	-0.187335	106	-37.0418	174.503	Forest	Oceania	New Zealand
0.999746	-0.0661081	106	-37.1872	174.862	Forest	Oceania	New Zealand
0.655017	-0.114918	106	-37.0418	174.503	Forest	Oceania	New Zealand
0.655778	-0.132897	106	-37.0418	174.503	Forest	Oceania	New Zealand
0.483211	-0.11	106	-37.0418	174.503	Forest	Oceania	New Zealand
1.07051	-0.111659	106	-37.0418	174.503	Forest	Oceania	New Zealand
0.559598	-0.0763899	106	-37.0418	174.503	Forest	Oceania	New Zealand
0.123333	-0.133482	106	-37.0418	174.503	Forest	Oceania	New Zealand
0.512469	-0.113899	106	-37.0418	174.503	Forest	Oceania	New Zealand
0.364886	-0.164642	106	-37.0418	174.503	Forest	Oceania	New Zealand
0.284948	-0.131091	106	-37.0418	174.503	Forest	Oceania	New Zealand
0.285408	-0.136342	106	-37.0418	174.503	Forest	Oceania	New Zealand
0.309009	-0.13746	106	-37.1872	174.862	Forest	Oceania	New Zealand
0.463463	-0.103505	106	-37.0418	174.503	Forest	Oceania	New Zealand
0.686705	-0.128594	106	-37.0418	174.503	Forest	Oceania	New Zealand
0.53496	-0.156109	106	-37.0418	174.503	Forest	Oceania	New Zealand
0.731381	-0.145044	106	-37.1872	174.862	Forest	Oceania	New Zealand
0.0226156	0.0145805	106	-37.1872	174.862	Forest	Oceania	New Zealand
-0.0673798	0.0591974	106	-37.1872	174.862	Forest	Oceania	New Zealand
-0.025892	0.0962688	106	-37.1872	174.862	Forest	Oceania	New Zealand
-0.282965	-0.175805	106	-37.1872	174.862	Forest	Oceania	New Zealand
-0.159799	-0.0713956	106	-37.1872	174.862	Forest	Oceania	New Zealand
-0.141983	-0.0994662	106	-37.1872	174.862	Forest	Oceania	New Zealand
-0.205236	0.486717	106	-37.1872	174.862	Forest	Oceania	New Zealand
-0.205885	-0.0370544	106	-37.1872	174.862	Forest	Oceania	New Zealand
-0.176006	0.0115638	106	-37.1872	174.862	Forest	Oceania	New Zealand
-0.0645573	0.0225516	106	-36.4191	174.669	Forest	Oceania	New Zealand
-0.143395	-0.33687	106	-37.1872	174.862	Forest	Oceania	New Zealand
-0.150408	-0.0102502	106	-37.1872	174.862	Forest	Oceania	New Zealand
-0.149116	-0.0504634	106	-37.1872	174.862	Forest	Oceania	New Zealand
-0.0118429	-0.00168923	106	-37.1872	174.862	Forest	Oceania	New Zealand
-0.0984992	-0.0578891	106	-37.1872	174.862	Forest	Oceania	New Zealand
0.0470769	-0.0198557	106	-37.1872	174.862	Forest	Oceania	New Zealand
-0.209314	-0.106417	106	-37.1872	174.862	Forest	Oceania	New Zealand
0.224671	0.0389829	106	-37.1872	174.862	Forest	Oceania	New Zealand
-0.0509296	-0.0473246	106	-37.0254	174.536	Forest	Oceania	New Zealand
0.041315	-0.00954781	106	-37.1872	174.862	Forest	Oceania	New Zealand
-0.294164	-0.130303	106	-37.1872	174.862	Forest	Oceania	New Zealand
-0.310595	-0.134646	106	-37.1872	174.862	Forest	Oceania	New Zealand
-0.0525493	-0.224839	106	-37.1872	174.862	Forest	Oceania	New Zealand
-0.282086	-0.135421	106	-37.1872	174.862	Forest	Oceania	New Zealand
-0.296809	-0.1478	106	-37.1872	174.862	Forest	Oceania	New Zealand
-0.292065	-0.0213121	106	-37.1872	174.862	Forest	Oceania	New Zealand
-0.230726	-0.0312356	106	-37.1872	174.862	Forest	Oceania	New Zealand
-0.304982	-0.0527726	106	-37.0254	174.536	Forest	Oceania	New Zealand
-0.3089	-0.0686105	106	-37.1872	174.862	Forest	Oceania	New Zealand
-0.301888	-0.0340069	106	-37.1872	174.862	Forest	Oceania	New Zealand
0.0144084	-0.223865	106	-37.1872	174.862	Forest	Oceania	New Zealand
-0.197458	-0.108762	106	-37.1872	174.862	Forest	Oceania	New Zealand
-0.173751	-0.0874818	106	-37.1872	174.862	Forest	Oceania	New Zealand
-0.159076	-0.0620044	106	-37.1872	174.862	Forest	Oceania	New Zealand
-0.0785077	-0.0653048	106	-37.1872	174.862	Forest	Oceania	New Zealand
-0.0978114	-0.0821671	106	-36.4191	174.669	Forest	Oceania	New Zealand
-0.0527253	-0.310693	106	-37.1872	174.862	Forest	Oceania	New Zealand
-0.225988	-0.0614958	106	-37.1872	174.862	Forest	Oceania	New Zealand
-0.193135	-0.0725718	106	-37.1872	174.862	Forest	Oceania	New Zealand
-0.229419	-0.053953	106	-37.1872	174.862	Forest	Oceania	New Zealand
-0.266793	-0.04839	106	-37.1872	174.862	Forest	Oceania	New Zealand
-0.211825	0.00220607	106	-37.1872	174.862	Forest	Oceania	New Zealand
-0.188597	-0.063345	106	-37.1872	174.862	Forest	Oceania	New Zealand
-0.212081	-0.0293635	106	-37.1872	174.862	Forest	Oceania	New Zealand
-0.0564918	-0.302319	106	-37.1872	174.862	Forest	Oceania	New Zealand
-0.190582	-0.0474874	106	-37.1872	174.862	Forest	Oceania	New Zealand
0.195455	-0.192308	106	-36.4191	174.669	Forest	Oceania	New Zealand
0.248073	-0.137424	106	-37.1872	174.862	Forest	Oceania	New Zealand
0.220513	-0.0979304	106	-37.1872	174.862	Forest	Oceania	New Zealand
0.11548	-0.139831	106	-37.1872	174.862	Forest	Oceania	New Zealand
-0.00537143	-0.29348	106	-37.1872	174.862	Forest	Oceania	New Zealand
0.0342673	-0.254139	106	-37.1872	174.862	Forest	Oceania	New Zealand
0.0250323	-0.134395	106	-37.1872	174.862	Forest	Oceania	New Zealand
0.151903	-0.118015	106	-37.1872	174.862	Forest	Oceania	New Zealand
0.280036	-0.133766	106	-37.1872	174.862	Forest	Oceania	New Zealand
0.171339	-0.194261	106	-37.1872	174.862	Forest	Oceania	New Zealand
0.221874	-0.193854	106	-37.1872	174.862	Forest	Oceania	New Zealand
0.19554	-0.212192	106	-37.1872	174.862	Forest	Oceania	New Zealand
-0.0200347	-0.226091	106	-37.1872	174.862	Forest	Oceania	New Zealand
0.052771	-0.304177	106	-37.0254	174.536	Forest	Oceania	New Zealand
-0.0860968	-0.211297	106	-37.1872	174.862	Forest	Oceania	New Zealand
-0.0518347	-0.348006	106	-37.0254	174.536	Forest	Oceania	New Zealand
0.834867	-0.0968774	106	-37.0254	174.536	Forest	Oceania	New Zealand
0.102084	-0.202208	106	-37.0254	174.536	Forest	Oceania	New Zealand
0.0208322	-0.251275	106	-37.0254	174.536	Forest	Oceania	New Zealand
-0.0225798	-0.209448	106	-37.0254	174.536	Forest	Oceania	New Zealand
-0.12265	-0.274211	106	-37.0254	174.536	Forest	Oceania	New Zealand
0.0138945	-0.227431	106	-37.0254	174.536	Forest	Oceania	New Zealand
-0.0937215	-0.242327	106	-37.0254	174.536	Forest	Oceania	New Zealand
0.066837	-0.181353	106	-37.0254	174.536	Forest	Oceania	New Zealand
-0.289259	-0.00837715	106	-37.0254	174.536	Forest	Oceania	New Zealand
-0.38172	-0.0819785	106	-37.1872	174.862	Forest	Oceania	New Zealand
-0.358812	-0.105763	106	-37.1872	174.862	Forest	Oceania	New Zealand
-0.375782	-0.165676	106	-37.1872	174.862	Forest	Oceania	New Zealand
-0.376325	-0.0991899	106	-37.1872	174.862	Forest	Oceania	New Zealand
-0.381283	-0.0899939	106	-37.1872	174.862	Forest	Oceania	New Zealand
-0.0785729	0.13029	106	-37.1872	174.862	Forest	Oceania	New Zealand
0.0665707	0.0371952	106	-37.1872	174.862	Forest	Oceania	New Zealand
0.114848	0.0316343	106	-37.1872	174.862	Forest	Oceania	New Zealand
0.102045	-0.242853	106	-37.1872	174.862	Forest	Oceania	New Zealand
0.219287	-0.212924	106	-37.1872	174.862	Forest	Oceania	New Zealand
0.166553	0.0859444	106	-37.1872	174.862	Forest	Oceania	New Zealand
0.184468	0.0381427	106	-37.1872	174.862	Forest	Oceania	New Zealand
-0.201257	-0.402098	106	-37.1872	174.862	Forest	Oceania	New Zealand
-0.41386	-0.212331	106	-37.1872	174.862	Forest	Oceania	New Zealand
-0.260392	-0.0922318	106	-37.1872	174.862	Forest	Oceania	New Zealand
-0.308943	-0.138044	106	-37.0254	174.536	Forest	Oceania	New Zealand
-0.300344	-0.129094	106	-37.0254	174.536	Forest	Oceania	New Zealand
-0.0131175	-0.237475	106	-37.0254	174.536	Forest	Oceania	New Zealand
0.225725	-0.147812	106	-37.0254	174.536	Forest	Oceania	New Zealand
0.239208	-0.179062	106	-37.0254	174.536	Forest	Oceania	New Zealand
0.636645	-0.0908881	106	-37.0254	174.536	Forest	Oceania	New Zealand
-0.0131455	-0.287739	106	-37.0254	174.536	Forest	Oceania	New Zealand
0.87332	-0.198799	106	-37.0254	174.536	Forest	Oceania	New Zealand
0.56234	-0.350625	106	-37.0254	174.536	Forest	Oceania	New Zealand
0.372345	-0.156045	106	-37.0254	174.536	Forest	Oceania	New Zealand
0.71437	-0.211611	106	-37.0254	174.536	Forest	Oceania	New Zealand
0.508466	-0.110573	106	-37.0254	174.536	Forest	Oceania	New Zealand
0.354385	-0.107676	106	-37.0254	174.536	Forest	Oceania	New Zealand
0.414877	-0.185087	106	-37.0254	174.536	Forest	Oceania	New Zealand
0.73943	-0.233158	106	-37.0254	174.536	Forest	Oceania	New Zealand
0.80243	-0.191595	106	-37.0254	174.536	Forest	Oceania	New Zealand
0.627822	-0.105988	106	-37.0254	174.536	Forest	Oceania	New Zealand
-0.0910595	-0.262494	106	-37.0254	174.536	Forest	Oceania	New Zealand
0.669556	-0.169598	106	-37.0254	174.536	Forest	Oceania	New Zealand
1.14596	-0.126068	106	-37.0254	174.536	Forest	Oceania	New Zealand
0.802942	-0.197063	106	-37.0254	174.536	Forest	Oceania	New Zealand
1.18752	-0.175838	106	-37.0254	174.536	Forest	Oceania	New Zealand
0.629484	-0.120918	106	-37.0254	174.536	Forest	Oceania	New Zealand
0.598907	-0.197836	106	-37.0254	174.536	Forest	Oceania	New Zealand
0.498586	-0.0976393	106	-37.0254	174.536	Forest	Oceania	New Zealand
0.691484	-0.171378	106	-37.0254	174.536	Forest	Oceania	New Zealand
0.29439	-0.137948	106	-37.0254	174.536	Forest	Oceania	New Zealand
0.233172	-0.145519	106	-37.0254	174.536	Forest	Oceania	New Zealand
1.05842	-0.292446	106	-36.4191	174.669	Forest	Oceania	New Zealand
0.212085	-0.153109	106	-37.0254	174.536	Forest	Oceania	New Zealand
0.366987	-0.13243	106	-37.0254	174.536	Forest	Oceania	New Zealand
-0.149481	-0.173948	106	-37.0254	174.536	Forest	Oceania	New Zealand
-0.123545	-0.269789	106	-37.0254	174.536	Forest	Oceania	New Zealand
-0.0185276	-0.154724	106	-37.0254	174.536	Forest	Oceania	New Zealand
-0.16465	-0.242362	106	-37.0254	174.536	Forest	Oceania	New Zealand
-0.0698151	-0.182325	106	-37.0254	174.536	Forest	Oceania	New Zealand
-0.0879118	-0.246865	106	-37.0254	174.536	Forest	Oceania	New Zealand
-0.151278	-0.212646	106	-37.0254	174.536	Forest	Oceania	New Zealand
-0.253164	-0.305043	106	-37.0254	174.536	Forest	Oceania	New Zealand
1.05543	-0.157418	106	-36.4191	174.669	Forest	Oceania	New Zealand
-0.117976	-0.280549	106	-37.0254	174.536	Forest	Oceania	New Zealand
-0.209497	-0.264006	106	-37.0254	174.536	Forest	Oceania	New Zealand
-0.219652	-0.293941	106	-37.0254	174.536	Forest	Oceania	New Zealand
-0.245337	-0.332482	106	-37.0254	174.536	Forest	Oceania	New Zealand
-0.285252	-0.357871	106	-37.0254	174.536	Forest	Oceania	New Zealand
-0.139247	-0.299772	106	-37.0254	174.536	Forest	Oceania	New Zealand
-0.00103226	-0.173388	106	-37.0254	174.536	Forest	Oceania	New Zealand
0.045914	-0.146739	106	-37.0254	174.536	Forest	Oceania	New Zealand
0.0217178	-0.163947	106	-37.0254	174.536	Forest	Oceania	New Zealand
0.0189534	-0.16852	106	-37.0254	174.536	Forest	Oceania	New Zealand
1.05489	-0.113327	106	-37.0254	174.536	Forest	Oceania	New Zealand
0.0490282	-0.17995	106	-37.0254	174.536	Forest	Oceania	New Zealand
-0.10556	-0.00879927	106	-37.0254	174.536	Forest	Oceania	New Zealand
-0.111789	-0.013681	106	-37.0254	174.536	Forest	Oceania	New Zealand
-0.0595202	0.0671717	106	-37.0254	174.536	Forest	Oceania	New Zealand
-0.218197	-0.0294248	106	-37.0254	174.536	Forest	Oceania	New Zealand
-0.0593716	-0.303564	106	-37.0254	174.536	Forest	Oceania	New Zealand
-0.281748	-0.135144	106	-37.0254	174.536	Forest	Oceania	New Zealand
-0.186167	-0.120265	106	-37.0254	174.536	Forest	Oceania	New Zealand
-0.0700068	-0.191966	106	-37.0254	174.536	Forest	Oceania	New Zealand
-0.152152	-0.279749	106	-37.0254	174.536	Forest	Oceania	New Zealand
-0.0416338	-0.200518	106	-37.0254	174.536	Forest	Oceania	New Zealand
-0.0397811	-0.200812	106	-37.0254	174.536	Forest	Oceania	New Zealand
-0.0857236	-0.194836	106	-37.0254	174.536	Forest	Oceania	New Zealand
-0.102658	-0.204227	106	-37.0254	174.536	Forest	Oceania	New Zealand
-0.100383	-0.180761	106	-37.0418	174.503	Forest	Oceania	New Zealand
0.331496	-0.00071277	106	-37.0418	174.503	Forest	Oceania	New Zealand
0.559542	-0.0680477	106	-37.0254	174.536	Forest	Oceania	New Zealand
0.737907	-0.0841794	106	-37.0254	174.536	Forest	Oceania	New Zealand
0.829606	-0.122411	106	-37.0254	174.536	Forest	Oceania	New Zealand
0.385623	0.0649377	106	-37.0254	174.536	Forest	Oceania	New Zealand
0.83493	-0.178282	106	-37.0254	174.536	Forest	Oceania	New Zealand
0.762957	-0.157837	106	-37.0254	174.536	Forest	Oceania	New Zealand
0.506457	-0.107405	106	-37.0254	174.536	Forest	Oceania	New Zealand
0.516146	-0.130005	106	-37.0254	174.536	Forest	Oceania	New Zealand
0.340922	-0.141836	106	-37.0254	174.536	Forest	Oceania	New Zealand
0.179162	0.011328	106	-37.0254	174.536	Forest	Oceania	New Zealand
0.255005	-0.166238	106	-37.0254	174.536	Forest	Oceania	New Zealand
0.141149	-0.315618	106	-37.0254	174.536	Forest	Oceania	New Zealand
-0.0381968	-0.233735	106	-36.4191	174.669	Forest	Oceania	New Zealand
-0.0614487	-0.215392	106	-37.0254	174.536	Forest	Oceania	New Zealand
-0.0173363	-0.189961	106	-37.0254	174.536	Forest	Oceania	New Zealand
-0.0535027	-0.0977237	106	-37.0254	174.536	Forest	Oceania	New Zealand
-0.0543835	-0.107017	106	-37.0254	174.536	Forest	Oceania	New Zealand
-0.314865	-0.17062	106	-37.0254	174.536	Forest	Oceania	New Zealand
-0.0431777	-0.0459685	106	-37.0254	174.536	Forest	Oceania	New Zealand
-0.0671878	-0.088617	106	-37.0254	174.536	Forest	Oceania	New Zealand
-0.0940354	-0.0466641	106	-37.0254	174.536	Forest	Oceania	New Zealand
-0.144656	-0.247127	106	-37.0254	174.536	Forest	Oceania	New Zealand
-0.144915	-0.0404734	106	-37.0418	174.503	Forest	Oceania	New Zealand
-0.131884	-0.0346402	106	-37.0418	174.503	Forest	Oceania	New Zealand
-0.435826	-0.13925	106	-37.0418	174.503	Forest	Oceania	New Zealand
-0.427812	-0.170529	106	-37.0418	174.503	Forest	Oceania	New Zealand
-0.496309	-0.128856	106	-37.0254	174.536	Forest	Oceania	New Zealand
-0.409949	-0.133582	106	-37.0418	174.503	Forest	Oceania	New Zealand
-0.479969	-0.101047	106	-37.0418	174.503	Forest	Oceania	New Zealand
-0.134799	-0.065851	106	-37.0418	174.503	Forest	Oceania	New Zealand
-0.133882	-0.0785477	106	-37.0418	174.503	Forest	Oceania	New Zealand
-0.209013	-0.0980565	106	-37.0418	174.503	Forest	Oceania	New Zealand
-0.00892069	-0.331593	106	-37.0418	174.503	Forest	Oceania	New Zealand
-0.189838	-0.0937929	106	-37.0418	174.503	Forest	Oceania	New Zealand
-0.0901898	-0.0219324	106	-37.0254	174.536	Forest	Oceania	New Zealand
-0.266578	-0.0436328	106	-37.0418	174.503	Forest	Oceania	New Zealand
-0.225239	-0.0995036	106	-37.0418	174.503	Forest	Oceania	New Zealand
-0.200404	-0.0267055	106	-37.0418	174.503	Forest	Oceania	New Zealand
-0.12228	0.0121661	106	-37.0418	174.503	Forest	Oceania	New Zealand
0.291952	-0.0703364	106	-37.0418	174.503	Forest	Oceania	New Zealand
0.337095	-0.0533024	106	-37.0418	174.503	Forest	Oceania	New Zealand
0.00371117	-0.117382	106	-37.0418	174.503	Forest	Oceania	New Zealand
0.218502	-0.071541	106	-37.0418	174.503	Forest	Oceania	New Zealand
0.0472065	-0.0861915	106	-36.7526	174.496	Forest	Oceania	New Zealand
-0.0491313	-0.269699	106	-36.7526	174.496	Forest	Oceania	New Zealand
-0.00275583	-0.346986	106	-37.0254	174.536	Forest	Oceania	New Zealand
-0.0515627	-0.199417	106	-36.5596	174.475	Forest	Oceania	New Zealand
1.0462	-0.111477	106	-36.5596	174.475	Forest	Oceania	New Zealand
-0.233091	-0.316847	106	-36.5596	174.475	Forest	Oceania	New Zealand
0.0225979	-0.134908	106	-36.5596	174.475	Forest	Oceania	New Zealand
0.961296	-0.103393	106	-36.5596	174.475	Forest	Oceania	New Zealand
0.981664	-0.130761	106	-36.5812	174.286	Forest	Oceania	New Zealand
0.684386	-0.0754213	106	-36.5812	174.286	Forest	Oceania	New Zealand
0.832115	-0.0650178	106	-37.0254	174.536	Forest	Oceania	New Zealand
0.697334	-0.0978469	106	-37.0254	174.536	Forest	Oceania	New Zealand
0.303869	-0.0989662	106	-37.108	175.119	Forest	Oceania	New Zealand
0.262926	-0.142291	106	-37.108	175.119	Forest	Oceania	New Zealand
0.137146	-0.121624	106	-37.108	175.119	Forest	Oceania	New Zealand
0.699463	-0.138652	106	-37.0075	174.906	Forest	Oceania	New Zealand
0.207331	-0.113734	106	-37.0075	174.906	Forest	Oceania	New Zealand
0.18238	-0.164845	106	-36.8644	174.829	Forest	Oceania	New Zealand
0.261205	-0.16077	106	-36.8644	174.829	Forest	Oceania	New Zealand
0.256066	-0.0949548	106	-36.8644	174.829	Forest	Oceania	New Zealand
0.979426	-0.213162	106	-37.0254	174.536	Forest	Oceania	New Zealand
0.913697	-0.175058	106	-36.4191	174.669	Forest	Oceania	New Zealand
0.328395	-0.123078	106	-37.0418	174.503	Forest	Oceania	New Zealand
0.148698	-0.151702	106	-37.0418	174.503	Forest	Oceania	New Zealand
0.281151	-0.0838262	106	-37.0418	174.503	Forest	Oceania	New Zealand
0.197335	-0.127708	106	-37.0418	174.503	Forest	Oceania	New Zealand
0.704944	-0.179526	106	-37.0418	174.503	Forest	Oceania	New Zealand
0.844548	-0.174037	106	-37.0418	174.503	Forest	Oceania	New Zealand
0.450072	-0.0943875	106	-37.0418	174.503	Forest	Oceania	New Zealand
0.218497	-0.139154	106	-37.0418	174.503	Forest	Oceania	New Zealand
0.138479	-0.135428	106	-37.0418	174.503	Forest	Oceania	New Zealand
0.409472	-0.193399	106	-37.0418	174.503	Forest	Oceania	New Zealand
0.447676	-0.078148	106	-37.0418	174.503	Forest	Oceania	New Zealand
0.618125	-0.0973774	106	-37.0418	174.503	Forest	Oceania	New Zealand
0.441373	-0.118685	106	-37.0418	174.503	Forest	Oceania	New Zealand
0.606999	-0.214591	106	-37.0418	174.503	Forest	Oceania	New Zealand
0.333092	-0.197243	106	-37.0418	174.503	Forest	Oceania	New Zealand
0.24855	-0.13456	106	-37.0418	174.503	Forest	Oceania	New Zealand
0.634892	-0.14418	106	-37.0418	174.503	Forest	Oceania	New Zealand
0.159007	-0.111676	106	-37.0418	174.503	Forest	Oceania	New Zealand
0.64632	-0.1568	106	-37.0418	174.503	Forest	Oceania	New Zealand
0.282442	-0.0729387	106	-37.0418	174.503	Forest	Oceania	New Zealand
0.296487	-0.166591	106	-37.0418	174.503	Forest	Oceania	New Zealand
0.644385	-0.281263	106	-37.0418	174.503	Forest	Oceania	New Zealand
0.415447	-0.128616	106	-37.0418	174.503	Forest	Oceania	New Zealand
0.423066	-0.142786	106	-37.0418	174.503	Forest	Oceania	New Zealand
0.730621	0.549432	106	-37.0418	174.503	Forest	Oceania	New Zealand
0.711292	0.656729	106	-37.0418	174.503	Forest	Oceania	New Zealand
0.398693	-0.489122	106	-37.0418	174.503	Forest	Oceania	New Zealand
0.595592	0.500624	106	-37.0418	174.503	Forest	Oceania	New Zealand
0.104182	0.381295	106	-37.0418	174.503	Forest	Oceania	New Zealand
0.945234	0.719492	106	-37.0418	174.503	Forest	Oceania	New Zealand
0.641456	0.646015	106	-36.4191	174.669	Forest	Oceania	New Zealand
0.794652	0.765072	106	-37.0418	174.503	Forest	Oceania	New Zealand
0.0245125	0.586841	106	-37.0418	174.503	Forest	Oceania	New Zealand
-0.0153705	0.601535	106	-37.0418	174.503	Forest	Oceania	New Zealand
-0.712013	-0.264076	106	-37.0418	174.503	Forest	Oceania	New Zealand
-0.537943	-0.378045	106	-37.0418	174.503	Forest	Oceania	New Zealand
-0.47273	-0.400332	106	-37.0418	174.503	Forest	Oceania	New Zealand
-0.48289	-0.450548	106	-37.0418	174.503	Forest	Oceania	New Zealand
-0.852255	-0.00814783	106	-37.0418	174.503	Forest	Oceania	New Zealand
-0.510417	-0.393568	106	-37.0418	174.503	Forest	Oceania	New Zealand
-0.449967	-0.48664	106	-36.4191	174.669	Forest	Oceania	New Zealand
-0.765314	-0.379649	106	-37.0418	174.503	Forest	Oceania	New Zealand
-0.857439	-0.173146	106	-37.0418	174.503	Forest	Oceania	New Zealand
-0.738266	-0.19062	106	-37.0418	174.503	Forest	Oceania	New Zealand
-0.751496	-0.195041	106	-37.0418	174.503	Forest	Oceania	New Zealand
-1.66325	-0.129415	106	-37.0418	174.503	Forest	Oceania	New Zealand
0.977929	0.115891	106	-37.0418	174.503	Forest	Oceania	New Zealand
0.76518	0.562018	106	-37.0418	174.503	Forest	Oceania	New Zealand
0.551348	0.579878	106	-37.0418	174.503	Forest	Oceania	New Zealand
0.733371	0.596785	106	-36.939	174.557	Forest	Oceania	New Zealand
1.04243	0.0540418	106	-36.939	174.557	Forest	Oceania	New Zealand
1.02612	0.0653346	106	-36.939	174.557	Forest	Oceania	New Zealand
0.882671	0.133059	106	-36.939	174.557	Forest	Oceania	New Zealand
1.06249	0.112708	106	-36.939	174.557	Forest	Oceania	New Zealand
1.11537	0.0713807	106	-37.108	175.119	Forest	Oceania	New Zealand
0.978982	0.170335	106	-37.108	175.119	Forest	Oceania	New Zealand
1.21777	0.361804	106	-37.108	175.119	Forest	Oceania	New Zealand
1.13891	0.0273353	106	-37.108	175.119	Forest	Oceania	New Zealand
-0.626001	-0.214617	106	-37.1872	174.862	Forest	Oceania	New Zealand
-0.467055	-0.213791	106	-37.1872	174.862	Forest	Oceania	New Zealand
-0.571603	-0.33574	106	-36.7526	174.496	Forest	Oceania	New Zealand
-0.46996	-0.276318	106	-36.4735	174.603	Forest	Oceania	New Zealand
-0.60972	-0.160475	106	-37.1154	174.619	Forest	Oceania	New Zealand
-0.571149	-0.122372	106	-37.1154	174.619	Forest	Oceania	New Zealand
0.314602	0.604897	106	-37.1154	174.619	Forest	Oceania	New Zealand
0.145919	0.453221	106	-37.1154	174.619	Forest	Oceania	New Zealand
0.00797777	0.48159	106	-37.1154	174.619	Forest	Oceania	New Zealand
0.149648	0.544933	106	-37.1154	174.619	Forest	Oceania	New Zealand
0.106742	0.382256	106	-37.1154	174.619	Forest	Oceania	New Zealand
0.112304	0.320615	106	-37.1154	174.619	Forest	Oceania	New Zealand
-0.0924047	0.661943	106	-37.1154	174.619	Forest	Oceania	New Zealand
-0.0208211	0.561252	106	-37.1154	174.619	Forest	Oceania	New Zealand
-0.600256	-0.118813	106	-37.1154	174.619	Forest	Oceania	New Zealand
-0.574673	-0.116912	106	-36.4191	174.669	Forest	Oceania	New Zealand
-0.636388	-0.191457	106	-36.4735	174.603	Forest	Oceania	New Zealand
-0.614871	0.464905	106	-36.4735	174.603	Forest	Oceania	New Zealand
-0.525855	0.420393	106	-36.4735	174.603	Forest	Oceania	New Zealand
-0.522155	0.431466	106	-36.5596	174.475	Forest	Oceania	New Zealand
-0.383728	0.381822	106	-36.5596	174.475	Forest	Oceania	New Zealand
-0.694133	0.67103	106	-37.1154	174.619	Forest	Oceania	New Zealand
-0.574524	0.225795	106	-37.0254	174.536	Forest	Oceania	New Zealand
-0.73075	0.393614	106	-37.1154	174.619	Forest	Oceania	New Zealand
-0.550109	0.501578	106	-37.1154	174.619	Forest	Oceania	New Zealand
-0.442761	0.376466	106	-37.1154	174.619	Forest	Oceania	New Zealand
0.255457	0.0724643	106	-36.4191	174.669	Forest	Oceania	New Zealand
0.318246	0.353743	106	-36.4191	174.669	Forest	Oceania	New Zealand
0.291522	0.274805	106	-36.4191	174.669	Forest	Oceania	New Zealand
0.396281	0.298767	106	-36.5596	174.475	Forest	Oceania	New Zealand
0.365242	0.250792	106	-36.5596	174.475	Forest	Oceania	New Zealand
0.352748	0.291708	106	-36.5596	174.475	Forest	Oceania	New Zealand
0.222006	0.393665	106	-36.5812	174.286	Forest	Oceania	New Zealand
0.180302	0.300424	106	-36.5812	174.286	Forest	Oceania	New Zealand
0.407282	0.0794372	106	-36.5812	174.286	Forest	Oceania	New Zealand
0.494725	0.287678	106	-36.5812	174.286	Forest	Oceania	New Zealand
0.842054	0.161669	106	-36.5812	174.286	Forest	Oceania	New Zealand
0.652815	0.0727762	106	-37.1154	174.619	Forest	Oceania	New Zealand
0.418139	0.101458	106	-37.1154	174.619	Forest	Oceania	New Zealand
0.809437	0.0691898	106	-37.1154	174.619	Forest	Oceania	New Zealand
0.138643	-0.0337405	106	-37.1154	174.619	Forest	Oceania	New Zealand
0.597267	0.0296668	106	-37.1154	174.619	Forest	Oceania	New Zealand
0.151809	0.28571	106	-36.4191	174.669	Forest	Oceania	New Zealand
0.314227	0.363507	106	-37.1154	174.619	Forest	Oceania	New Zealand
-0.247917	1.09312	106	-37.1154	174.619	Forest	Oceania	New Zealand
-0.760875	0.737765	106	-37.1154	174.619	Forest	Oceania	New Zealand
-0.66182	0.629746	106	-37.1154	174.619	Forest	Oceania	New Zealand
0.720739	0.331115	106	-37.1154	174.619	Forest	Oceania	New Zealand
-0.270863	1.10885	106	-37.1154	174.619	Forest	Oceania	New Zealand
-1.27732	1.10794	106	-37.1154	174.619	Forest	Oceania	New Zealand
-0.734034	0.298335	106	-37.1154	174.619	Forest	Oceania	New Zealand
-0.0241277	2.34585	106	-37.1154	174.619	Forest	Oceania	New Zealand
-1.06627	0.885172	106	-37.0254	174.536	Forest	Oceania	New Zealand
-0.767699	0.271535	106	-36.4191	174.669	Forest	Oceania	New Zealand
0.293413	1.74433	106	-36.4191	174.669	Forest	Oceania	New Zealand
-1.297	0.381721	106	-36.4191	174.669	Forest	Oceania	New Zealand
-0.766933	0.360944	106	-36.4191	174.669	Forest	Oceania	New Zealand
0.166824	1.23967	106	-37.1154	174.619	Forest	Oceania	New Zealand
0.639107	0.396817	106	-36.4191	174.669	Forest	Oceania	New Zealand
-0.0660233	1.48471	106	-36.4191	174.669	Forest	Oceania	New Zealand
-0.551604	0.113101	106	-36.4191	174.669	Forest	Oceania	New Zealand
0.409938	1.94985	106	-36.4191	174.669	Forest	Oceania	New Zealand
-0.835707	1.02403	106	-36.4191	174.669	Forest	Oceania	New Zealand
-0.677527	0.509001	106	-36.4191	174.669	Forest	Oceania	New Zealand
-0.260066	2.38582	106	-36.4191	174.669	Forest	Oceania	New Zealand
-0.885502	0.658475	106	-36.4191	174.669	Forest	Oceania	New Zealand
-0.668733	0.108708	106	-36.4191	174.669	Forest	Oceania	New Zealand
-0.678451	1.31461	106	-36.4191	174.669	Forest	Oceania	New Zealand
-0.730901	0.156335	106	-36.4191	174.669	Forest	Oceania	New Zealand
0.69347	0.360726	106	-36.939	174.557	Forest	Oceania	New Zealand
-0.682756	0.178715	106	-36.4191	174.669	Forest	Oceania	New Zealand
0.957432	1.4284	106	-36.4191	174.669	Forest	Oceania	New Zealand
1.04672	1.8469	106	-36.4191	174.669	Forest	Oceania	New Zealand
-0.695485	0.18558	106	-36.4191	174.669	Forest	Oceania	New Zealand
-0.701464	0.09812	106	-36.4191	174.669	Forest	Oceania	New Zealand
0.850705	1.06647	106	-36.4191	174.669	Forest	Oceania	New Zealand
-0.74272	0.177888	106	-36.4191	174.669	Forest	Oceania	New Zealand
-0.605403	0.173268	106	-36.4191	174.669	Forest	Oceania	New Zealand
-0.0257034	0.952462	106	-36.4191	174.669	Forest	Oceania	New Zealand
-0.721027	0.591595	106	-36.4191	174.669	Forest	Oceania	New Zealand
-0.904554	0.213019	106	-36.4191	174.669	Forest	Oceania	New Zealand
0.0267561	0.858327	106	-37.0254	174.536	Forest	Oceania	New Zealand
-0.601163	0.478024	106	-36.4191	174.669	Forest	Oceania	New Zealand
0.083003	0.394075	106	-36.4191	174.669	Forest	Oceania	New Zealand
-0.866975	0.189178	106	-36.4191	174.669	Forest	Oceania	New Zealand
0.0334747	1.27698	106	-36.4191	174.669	Forest	Oceania	New Zealand
-0.612453	0.0789644	106	-36.4191	174.669	Forest	Oceania	New Zealand
-0.71825	0.222052	106	-36.4191	174.669	Forest	Oceania	New Zealand
-0.852468	0.445575	106	-36.4191	174.669	Forest	Oceania	New Zealand
-0.308696	1.23803	106	-36.4191	174.669	Forest	Oceania	New Zealand
-0.83942	0.280565	106	-37.0254	174.536	Forest	Oceania	New Zealand
-2.10645	1.35585	106	-36.4191	174.669	Forest	Oceania	New Zealand
-0.659045	0.739054	106	-36.4191	174.669	Forest	Oceania	New Zealand
-0.870143	0.422458	106	-36.4191	174.669	Forest	Oceania	New Zealand
0.0822451	0.21064	106	-36.4191	174.669	Forest	Oceania	New Zealand
0.537318	2.30635	106	-36.4191	174.669	Forest	Oceania	New Zealand
-0.839541	0.134463	106	-36.4191	174.669	Forest	Oceania	New Zealand
-0.74652	0.193677	106	-36.4191	174.669	Forest	Oceania	New Zealand
0.66779	1.8543	106	-36.4191	174.669	Forest	Oceania	New Zealand
-0.580616	0.82374	106	-36.4191	174.669	Forest	Oceania	New Zealand
-0.660049	0.508852	106	-36.4191	174.669	Forest	Oceania	New Zealand
0.361729	1.76667	106	-36.4191	174.669	Forest	Oceania	New Zealand
-0.568828	1.7323	106	-36.4191	174.669	Forest	Oceania	New Zealand
-0.719949	0.215927	106	-36.4191	174.669	Forest	Oceania	New Zealand
-0.807705	2.0974	106	-36.4191	174.669	Forest	Oceania	New Zealand
0.735614	0.347599	106	-36.4191	174.669	Forest	Oceania	New Zealand
-0.312549	0.683797	106	-36.4191	174.669	Forest	Oceania	New Zealand
-0.778283	0.270283	106	-36.4191	174.669	Forest	Oceania	New Zealand
-0.952214	0.174823	106	-36.4191	174.669	Forest	Oceania	New Zealand
-0.798093	0.483757	106	-36.4191	174.669	Forest	Oceania	New Zealand
-0.857031	0.314203	106	-36.4191	174.669	Forest	Oceania	New Zealand
0.0629398	1.589	106	-36.4191	174.669	Forest	Oceania	New Zealand
-0.901704	0.155152	106	-36.4191	174.669	Forest	Oceania	New Zealand
-0.818919	0.305721	106	-36.4191	174.669	Forest	Oceania	New Zealand
0.604146	1.64329	106	-36.4191	174.669	Forest	Oceania	New Zealand
-0.863706	0.291935	106	-36.4191	174.669	Forest	Oceania	New Zealand
0.440201	0.592876	106	-36.4191	174.669	Forest	Oceania	New Zealand
-0.910014	0.35968	106	-36.4191	174.669	Forest	Oceania	New Zealand
-0.866149	2.08041	106	-36.4191	174.669	Forest	Oceania	New Zealand
-0.972315	0.672201	106	-36.4191	174.669	Forest	Oceania	New Zealand
-0.802217	0.238617	106	-37.0254	174.536	Forest	Oceania	New Zealand
-0.650583	-0.886286	106	-37.1872	174.862	Forest	Oceania	New Zealand
-0.770726	0.576736	106	-37.1872	174.862	Forest	Oceania	New Zealand
-0.915215	0.381606	106	-37.1872	174.862	Forest	Oceania	New Zealand
-0.289383	-0.00176987	106	-37.0254	174.536	Forest	Oceania	New Zealand
-0.358641	-0.0694123	106	-37.1872	174.862	Forest	Oceania	New Zealand
-0.382729	-0.149998	106	-37.1872	174.862	Forest	Oceania	New Zealand
-0.203685	0.157283	106	-37.1872	174.862	Forest	Oceania	New Zealand
-0.255983	0.0241641	106	-37.1872	174.862	Forest	Oceania	New Zealand
-0.302568	0.00634326	106	-37.1872	174.862	Forest	Oceania	New Zealand
-0.342714	0.000949744	106	-37.1872	174.862	Forest	Oceania	New Zealand
-0.243737	0.0362569	106	-37.0254	174.536	Forest	Oceania	New Zealand
-0.315048	-0.00905433	106	-36.4191	174.669	Forest	Oceania	New Zealand
-0.307792	-0.0106136	106	-36.4191	174.669	Forest	Oceania	New Zealand
-0.359463	0.0342536	106	-36.4191	174.669	Forest	Oceania	New Zealand
-0.26912	0.0194505	106	-36.4191	174.669	Forest	Oceania	New Zealand
-0.329812	-0.0112508	106	-36.4191	174.669	Forest	Oceania	New Zealand
-0.308072	-0.0209413	106	-36.4191	174.669	Forest	Oceania	New Zealand
-0.278543	0.0165841	106	-36.4191	174.669	Forest	Oceania	New Zealand
-0.299385	-0.0116707	106	-36.4191	174.669	Forest	Oceania	New Zealand
-0.324056	0.0184163	106	-36.4191	174.669	Forest	Oceania	New Zealand
-0.319694	0.138466	106	-37.0418	174.503	Forest	Oceania	New Zealand
-0.0696749	0.0764214	106	-37.0418	174.503	Forest	Oceania	New Zealand
-0.051333	0.0929695	106	-37.0418	174.503	Forest	Oceania	New Zealand
-0.221965	0.0717572	106	-38.2685	175.976	Forest	Oceania	New Zealand
-0.10556	0.0859461	106	-38.2685	175.976	Forest	Oceania	New Zealand
-0.379734	-0.0236174	106	-38.2685	175.976	Forest	Oceania	New Zealand
-0.408156	-0.0405012	106	-38.2685	175.976	Forest	Oceania	New Zealand
-0.530163	-0.0997615	106	-38.2685	175.976	Forest	Oceania	New Zealand
-0.456345	-0.100881	106	-37.0418	174.503	Forest	Oceania	New Zealand
-0.541231	-0.105487	106	-37.0418	174.503	Forest	Oceania	New Zealand
-0.509404	-0.13955	106	-37.0418	174.503	Forest	Oceania	New Zealand
-0.424026	-0.027697	106	-36.4191	174.669	Forest	Oceania	New Zealand
-0.376086	0.0500047	106	-36.4191	174.669	Forest	Oceania	New Zealand
-0.454439	-0.00786029	106	-36.4191	174.669	Forest	Oceania	New Zealand
-0.285042	0.0188393	106	-37.0418	174.503	Forest	Oceania	New Zealand
-0.297527	0.0478768	106	-36.4191	174.669	Forest	Oceania	New Zealand
-0.317159	0.0108696	106	-36.4191	174.669	Forest	Oceania	New Zealand
-0.420711	0.0112569	106	-36.4191	174.669	Forest	Oceania	New Zealand
-0.324861	0.0140141	106	-36.4191	174.669	Forest	Oceania	New Zealand
-0.243275	0.0284601	106	-37.0418	174.503	Forest	Oceania	New Zealand
-0.416434	0.028751	106	-37.0418	174.503	Forest	Oceania	New Zealand
-0.328224	0.00263736	106	-36.4191	174.669	Forest	Oceania	New Zealand
-0.377389	0.0173215	106	-36.4191	174.669	Forest	Oceania	New Zealand
-0.970004	-0.371083	106	-36.4191	174.669	Forest	Oceania	New Zealand
-0.758667	-0.416371	106	-36.4191	174.669	Forest	Oceania	New Zealand
-0.921661	-0.333948	106	-36.4191	174.669	Forest	Oceania	New Zealand
-1.01964	0.17131	106	-36.4191	174.669	Forest	Oceania	New Zealand
-1.10377	0.0487191	106	-37.0418	174.503	Forest	Oceania	New Zealand
-0.972526	0.084108	106	-36.4191	174.669	Forest	Oceania	New Zealand
-0.790042	0.0761402	106	-36.4191	174.669	Forest	Oceania	New Zealand
-0.796638	-0.000398786	106	-36.4191	174.669	Forest	Oceania	New Zealand
-0.73212	0.0286142	106	-36.4191	174.669	Forest	Oceania	New Zealand
-0.784352	8.1344e-05	106	-36.4191	174.669	Forest	Oceania	New Zealand
-0.547954	0.098961	106	-36.4191	174.669	Forest	Oceania	New Zealand
-0.618167	0.0564121	106	-36.4191	174.669	Forest	Oceania	New Zealand
-0.724205	0.0976343	106	-36.4191	174.669	Forest	Oceania	New Zealand
-0.87455	0.00323141	106	-36.4191	174.669	Forest	Oceania	New Zealand
-0.670554	0.0865829	106	-36.4191	174.669	Forest	Oceania	New Zealand
-0.641216	0.0748374	106	-37.0418	174.503	Forest	Oceania	New Zealand
-0.710565	0.0653621	106	-36.4191	174.669	Forest	Oceania	New Zealand
-0.364024	0.121344	106	-36.4191	174.669	Forest	Oceania	New Zealand
-0.56025	-0.033555	106	-37.1872	174.862	Forest	Oceania	New Zealand
0.102576	0.503093	106	-37.1872	174.862	Forest	Oceania	New Zealand
-0.147884	0.307036	106	-37.1872	174.862	Forest	Oceania	New Zealand
-0.687019	-0.386955	106	-37.1872	174.862	Forest	Oceania	New Zealand
-0.821408	-0.272538	106	-37.0418	174.503	Forest	Oceania	New Zealand
-0.746256	-0.437908	106	-37.0418	174.503	Forest	Oceania	New Zealand
-0.758397	-0.305137	106	-37.0418	174.503	Forest	Oceania	New Zealand
-0.658041	-0.437789	106	-37.0418	174.503	Forest	Oceania	New Zealand
-0.811284	-0.264624	106	-37.0418	174.503	Forest	Oceania	New Zealand
-0.374563	-1.15791	106	-37.0418	174.503	Forest	Oceania	New Zealand
-0.492186	-0.741728	106	-37.0418	174.503	Forest	Oceania	New Zealand
-0.382059	-0.943575	106	-36.7526	174.496	Forest	Oceania	New Zealand
-0.518682	-0.528486	106	-37.0418	174.503	Forest	Oceania	New Zealand
-0.47195	-1.07653	106	-37.0418	174.503	Forest	Oceania	New Zealand
-0.547284	-0.336709	106	-37.0418	174.503	Forest	Oceania	New Zealand
0.270695	0.421659	106	-37.0418	174.503	Forest	Oceania	New Zealand
0.206078	0.442658	106	-37.0418	174.503	Forest	Oceania	New Zealand
0.174414	0.379474	106	-36.4191	174.669	Forest	Oceania	New Zealand
-0.0113663	0.328726	106	-36.4191	174.669	Forest	Oceania	New Zealand
-0.00415169	0.365904	106	-36.4191	174.669	Forest	Oceania	New Zealand
-0.0114613	0.256175	106	-37.108	175.119	Forest	Oceania	New Zealand
-0.079488	0.567794	106	-36.4191	174.669	Forest	Oceania	New Zealand
-0.0748623	0.671831	106	-36.4191	174.669	Forest	Oceania	New Zealand
-0.0143843	0.538849	106	-37.1872	174.862	Forest	Oceania	New Zealand
-0.483472	0.454497	106	-37.1872	174.862	Forest	Oceania	New Zealand
-0.470871	0.451396	106	-37.1872	174.862	Forest	Oceania	New Zealand
-0.528113	0.410055	106	-37.1872	174.862	Forest	Oceania	New Zealand
-0.494314	0.336895	106	-37.1872	174.862	Forest	Oceania	New Zealand
-0.595717	0.404597	106	-37.1872	174.862	Forest	Oceania	New Zealand
-0.627328	0.356658	106	-37.1872	174.862	Forest	Oceania	New Zealand
-0.075928	0.728616	106	-37.1872	174.862	Forest	Oceania	New Zealand
-0.103688	0.807143	106	-37.1872	174.862	Forest	Oceania	New Zealand
-0.0592491	0.695955	106	-37.1872	174.862	Forest	Oceania	New Zealand
0.0148506	0.596046	106	-37.1872	174.862	Forest	Oceania	New Zealand
0.109845	0.277303	106	-37.1872	174.862	Forest	Oceania	New Zealand
0.0348342	0.444751	106	-37.1872	174.862	Forest	Oceania	New Zealand
0.648512	0.372685	106	-37.1872	174.862	Forest	Oceania	New Zealand
0.813945	0.270417	106	-37.1872	174.862	Forest	Oceania	New Zealand
0.576225	0.291106	106	-37.1872	174.862	Forest	Oceania	New Zealand
0.0867588	0.611094	106	-37.1872	174.862	Forest	Oceania	New Zealand
-0.265718	0.138955	106	-37.0075	174.906	Forest	Oceania	New Zealand
-0.23439	0.208923	106	-37.1872	174.862	Forest	Oceania	New Zealand
0.0822196	0.585569	106	-37.1872	174.862	Forest	Oceania	New Zealand
-0.268707	0.209931	106	-37.1872	174.862	Forest	Oceania	New Zealand
-0.919444	0.0194174	106	-37.1872	174.862	Forest	Oceania	New Zealand
-1.0064	0.0669938	106	-37.1872	174.862	Forest	Oceania	New Zealand
-0.934009	0.105667	106	-37.1872	174.862	Forest	Oceania	New Zealand
0.0772002	0.704497	106	-37.1872	174.862	Forest	Oceania	New Zealand
0.00476724	0.631726	106	-37.1872	174.862	Forest	Oceania	New Zealand
0.0415863	0.707553	106	-37.1872	174.862	Forest	Oceania	New Zealand
0.13201	0.658323	106	-37.1872	174.862	Forest	Oceania	New Zealand
-0.416585	0.108464	106	-37.0075	174.906	Forest	Oceania	New Zealand
-0.477844	0.0602983	106	-37.1872	174.862	Forest	Oceania	New Zealand
-0.422302	0.142082	106	-37.1872	174.862	Forest	Oceania	New Zealand
-0.282864	0.141872	106	-37.1872	174.862	Forest	Oceania	New Zealand
-0.380372	0.123432	106	-37.1872	174.862	Forest	Oceania	New Zealand
-0.31658	0.201171	106	-37.1872	174.862	Forest	Oceania	New Zealand
0.0814024	0.428103	106	-37.1872	174.862	Forest	Oceania	New Zealand
0.00587352	0.441547	106	-37.1872	174.862	Forest	Oceania	New Zealand
0.125786	0.411425	106	-37.1872	174.862	Forest	Oceania	New Zealand
0.126121	0.727766	106	-37.0254	174.536	Forest	Oceania	New Zealand
-0.0531464	0.999312	106	-37.0254	174.536	Forest	Oceania	New Zealand
0.170187	0.740531	106	-37.0254	174.536	Forest	Oceania	New Zealand
-0.129354	0.337828	106	-37.0254	174.536	Forest	Oceania	New Zealand
-0.0353947	0.396947	106	-37.0254	174.536	Forest	Oceania	New Zealand
-0.0146373	0.353614	106	-37.0254	174.536	Forest	Oceania	New Zealand
-0.51886	0.174628	106	-37.0254	174.536	Forest	Oceania	New Zealand
-0.487408	0.176987	106	-37.0254	174.536	Forest	Oceania	New Zealand
-0.532511	0.256685	106	-37.0254	174.536	Forest	Oceania	New Zealand
-0.54016	0.403548	106	-37.0254	174.536	Forest	Oceania	New Zealand
-0.285898	0.262996	106	-37.0254	174.536	Forest	Oceania	New Zealand
-0.448529	0.259166	106	-37.0254	174.536	Forest	Oceania	New Zealand
-0.513659	0.0143674	106	-37.0254	174.536	Forest	Oceania	New Zealand
-0.403135	-0.0278825	106	-37.0254	174.536	Forest	Oceania	New Zealand
-0.479022	0.0469485	106	-37.0254	174.536	Forest	Oceania	New Zealand
-0.481011	0.633279	106	-37.0254	174.536	Forest	Oceania	New Zealand
-0.501025	0.593932	106	-37.1872	174.862	Forest	Oceania	New Zealand
-0.454292	0.542578	106	-37.0075	174.906	Forest	Oceania	New Zealand
-0.135272	0.140318	106	-37.1872	174.862	Forest	Oceania	New Zealand
-0.200443	0.16277	106	-37.1872	174.862	Forest	Oceania	New Zealand
-0.21306	0.208801	106	-37.1872	174.862	Forest	Oceania	New Zealand
-0.149853	0.14158	106	-37.1872	174.862	Forest	Oceania	New Zealand
-0.246898	0.158492	106	-37.1872	174.862	Forest	Oceania	New Zealand
-0.188516	0.117639	106	-37.1872	174.862	Forest	Oceania	New Zealand
-0.166126	0.441616	106	-37.1872	174.862	Forest	Oceania	New Zealand
-0.118166	0.45714	106	-37.1872	174.862	Forest	Oceania	New Zealand
-0.0322873	0.497896	106	-37.1872	174.862	Forest	Oceania	New Zealand
-0.208695	0.510022	106	-37.1872	174.862	Forest	Oceania	New Zealand
-0.131173	0.488418	106	-37.0075	174.906	Forest	Oceania	New Zealand
-0.0225172	0.540488	106	-37.1872	174.862	Forest	Oceania	New Zealand
0.0247819	0.41809	106	-37.1872	174.862	Forest	Oceania	New Zealand
0.0349556	0.360764	106	-37.0254	174.536	Forest	Oceania	New Zealand
0.0128008	0.441665	106	-37.0254	174.536	Forest	Oceania	New Zealand
1.05277	0.154935	106	-37.0254	174.536	Forest	Oceania	New Zealand
1.104	0.0837675	106	-37.0254	174.536	Forest	Oceania	New Zealand
1.06852	0.135415	106	-37.0254	174.536	Forest	Oceania	New Zealand
1.12935	0.0891026	106	-37.0254	174.536	Forest	Oceania	New Zealand
0.738941	0.636951	106	-37.0254	174.536	Forest	Oceania	New Zealand
0.674625	0.660137	106	-37.0254	174.536	Forest	Oceania	New Zealand
0.771092	0.487312	106	-37.0075	174.906	Forest	Oceania	New Zealand
0.627046	0.856819	106	-37.0418	174.503	Forest	Oceania	New Zealand
1.07008	0.122551	106	-37.0418	174.503	Forest	Oceania	New Zealand
0.457253	0.863598	106	-37.0254	174.536	Forest	Oceania	New Zealand
0.800724	0.368764	106	-37.0254	174.536	Forest	Oceania	New Zealand
1.12316	0.161919	106	-37.0254	174.536	Forest	Oceania	New Zealand
0.953892	0.196108	106	-37.0254	174.536	Forest	Oceania	New Zealand
1.23472	0.156778	106	-37.0254	174.536	Forest	Oceania	New Zealand
1.17289	0.147149	106	-37.0254	174.536	Forest	Oceania	New Zealand
1.00757	0.179133	106	-37.0418	174.503	Forest	Oceania	New Zealand
1.10383	0.211772	106	-37.0418	174.503	Forest	Oceania	New Zealand
0.950451	0.271042	106	-37.0418	174.503	Forest	Oceania	New Zealand
0.788143	0.22042	106	-38.2685	175.976	Forest	Oceania	New Zealand
1.01389	0.121277	106	-38.2685	175.976	Forest	Oceania	New Zealand
1.14693	0.194468	106	-38.2685	175.976	Forest	Oceania	New Zealand
0.946961	0.110227	106	-38.2685	175.976	Forest	Oceania	New Zealand
0.943559	0.260155	106	-38.2685	175.976	Forest	Oceania	New Zealand
0.925174	0.122583	106	-37.0418	174.503	Forest	Oceania	New Zealand
1.03528	0.113484	106	-37.0418	174.503	Forest	Oceania	New Zealand
1.00907	0.138335	106	-36.7526	174.496	Forest	Oceania	New Zealand
0.869762	0.330507	106	-37.0418	174.503	Forest	Oceania	New Zealand
0.716872	0.302155	106	-37.0418	174.503	Forest	Oceania	New Zealand
0.899351	0.453677	106	-37.0418	174.503	Forest	Oceania	New Zealand
1.102	0.268448	106	-37.0418	174.503	Forest	Oceania	New Zealand
1.02845	0.343543	106	-37.0254	174.536	Forest	Oceania	New Zealand
1.01287	0.207208	106	-37.0254	174.536	Forest	Oceania	New Zealand
1.06233	0.14738	106	-37.0254	174.536	Forest	Oceania	New Zealand
1.05695	0.169208	106	-37.0254	174.536	Forest	Oceania	New Zealand
0.958442	0.101435	106	-37.0254	174.536	Forest	Oceania	New Zealand
1.01523	0.107052	106	-37.0254	174.536	Forest	Oceania	New Zealand
-0.861067	-0.238403	106	-37.0254	174.536	Forest	Oceania	New Zealand
-0.823134	-0.338659	106	-37.0254	174.536	Forest	Oceania	New Zealand
-0.805196	-0.161186	106	-37.0254	174.536	Forest	Oceania	New Zealand
-0.498152	-0.462164	106	-37.0254	174.536	Forest	Oceania	New Zealand
-0.438871	-0.321016	106	-37.0254	174.536	Forest	Oceania	New Zealand
-0.491382	-0.419322	106	-37.0254	174.536	Forest	Oceania	New Zealand
-0.46239	-0.464891	106	-37.0254	174.536	Forest	Oceania	New Zealand
-0.463966	-0.403455	106	-37.0254	174.536	Forest	Oceania	New Zealand
-0.483532	-0.3999	106	-37.0254	174.536	Forest	Oceania	New Zealand
-0.335473	-0.543821	106	-37.0254	174.536	Forest	Oceania	New Zealand
-0.393892	-0.537438	106	-37.0254	174.536	Forest	Oceania	New Zealand
-0.385459	-0.491291	106	-37.0254	174.536	Forest	Oceania	New Zealand
-0.328672	-0.483645	106	-37.0254	174.536	Forest	Oceania	New Zealand
-0.443142	-0.397548	106	-36.4735	174.603	Forest	Oceania	New Zealand
-0.553874	-0.328772	106	-36.4735	174.603	Forest	Oceania	New Zealand
-0.300683	-0.582807	106	-37.0418	174.503	Forest	Oceania	New Zealand
-0.548564	-0.392532	106	-37.0418	174.503	Forest	Oceania	New Zealand
-0.256505	-0.544802	106	-37.0418	174.503	Forest	Oceania	New Zealand
-0.397673	-0.568614	106	-37.0418	174.503	Forest	Oceania	New Zealand
-0.670102	-0.459427	106	-37.0418	174.503	Forest	Oceania	New Zealand
-0.511192	-0.540504	106	-37.1872	174.862	Forest	Oceania	New Zealand
-0.388022	-0.325587	106	-37.1872	174.862	Forest	Oceania	New Zealand
-0.185929	0.00282273	106	-37.1872	174.862	Forest	Oceania	New Zealand
-0.382548	-0.191598	106	-37.1872	174.862	Forest	Oceania	New Zealand
-0.316851	-0.408028	106	-37.0418	174.503	Forest	Oceania	New Zealand
-0.263904	-0.25452	106	-37.1872	174.862	Forest	Oceania	New Zealand
-0.604741	0.0307231	106	-37.1872	174.862	Forest	Oceania	New Zealand
-0.498554	-0.289271	106	-37.1872	174.862	Forest	Oceania	New Zealand
-0.152404	-0.178544	106	-37.1872	174.862	Forest	Oceania	New Zealand
-0.472481	-0.308138	106	-37.1872	174.862	Forest	Oceania	New Zealand
-0.306376	-0.450664	106	-37.1872	174.862	Forest	Oceania	New Zealand
-0.415817	-0.285687	106	-37.1872	174.862	Forest	Oceania	New Zealand
-0.566367	-0.396666	106	-37.1872	174.862	Forest	Oceania	New Zealand
-0.486028	-0.346521	106	-37.1872	174.862	Forest	Oceania	New Zealand
-0.218195	-0.0054872	106	-37.1872	174.862	Forest	Oceania	New Zealand
-0.41321	-0.165329	106	-37.0418	174.503	Forest	Oceania	New Zealand
[truncated: 404 more rows]

## Sheet: Fig. 1c
order	Longitude	Latitude	fac
1	109.524	38.5347	B
2	115.213	34.6798	A
3	118.35	35.19	A
4	106.11	38.12	A
5	101.43	37.52	A
6	91.06	30.47	B
7	87.31	47.79	A
8	118.63	32.08	A
9	116.44	31.63	A
10	112.25	34.53	B
11	111.789	23.5223	A
12	102.132	29.6486	A
13	112.58	37.38	B
14	100.15	38.31	A
15	97.3898	40.0985	A
16	123.75	44.75	B
17	106.34	26.52	A
18	113.22	23.42	B
19	113.13	29.37	A
20	94.7325	29.715	A
21	106.73	33.62	A
22	87.545	44.4134	B
23	107.764	34.1875	A
24	86.297	42.4	A
25	124.992	45.4049	A
26	125.826	44.1171	B
27	118.7	30.67	A
28	124.81	46.69	A
29	126.65	46.06	B
30	125.62	46.22	A
31	117.218	42.4603	A
32	116.65	23.55	A
33	103.04	25.33	A
34	119.56	26.19	A
35	114.09	31.85	A
36	126.098	42.1791	B
37	98.9189	40.0027	B
38	110.47	31.32	B
39	106.07	31.54	A
40	118.11	29.25	A
41	111.21	23.39	A
42	106.8	28.39	A
43	110.21	19.59	B
44	91.3328	29.5018	B

## Sheet: Fig.1d_forest
	key	value
1	vect_fa	0.417
2	vect_fa	0.532267
3	vect_fa	0.5622
4	vect_fa	0.5022
5	vect_fa	0.500133
6	vect_fa	0.502333
7	vect_fa	0.474733
8	vect_fa	0.509533
9	vect_fa	0.724133
10	vect_fa	0.698333
11	vect_fa	0.7164
12	vect_fa	0.682267
13	vect_fa	0.6424
14	vect_fa	0.6114
15	vect_fa	0.648267
16	vect_fa	0.695867
17	vect_fa	0.718533
18	vect_fa	0.729733
19	vect_fa	0.7308
20	vect_fa	0.855533
21	vect_fa	0.919467
22	vect_fa	0.9162
23	vect_fa	0.911067
24	vect_fa	0.915933
25	vect_fa	0.9164
26	vect_fa	0.892867
27	vect_fa	0.9068
28	vect_fa	0.864533
29	vect_fa	0.883
30	vect_fa	0.804333
31	vect_fa	0.801267
32	vect_fa	0.799067
33	vect_fa	0.810667
34	vect_fa	0.8118
35	vect_fa	0.827467
36	vect_fa	0.826067
37	vect_fa	0.8226
38	vect_fa	0.801333
39	vect_fa	0.819867
40	vect_fa	0.777133
41	vect_fa	0.774267
42	vect_fa	0.7758
43	vect_fa	0.78
44	vect_fa	0.773667
45	vect_fa	0.7592
46	vect_fa	0.765467
47	vect_fa	0.7678
48	vect_fa	0.7962
49	vect_fa	0.781133
50	vect_fa	0.7474
51	vect_fa	0.748467
52	vect_fa	0.7578
53	vect_fa	0.732067
54	vect_fa	0.751133
55	vect_fa	0.7436
56	vect_fa	0.7312
57	vect_fa	0.756467
58	vect_fa	0.734333
59	vect_fa	0.757533
60	vect_fa	0.816133
61	vect_fa	0.780333
62	vect_fa	0.7844
63	vect_fa	0.767533
64	vect_fa	0.804
65	vect_fa	0.909
66	vect_fa	0.918133
67	vect_fa	0.925267
68	vect_fa	0.9066
69	vect_fa	0.878133
70	vect_fa	0.815267
71	vect_fa	0.7748
72	vect_fa	0.802667
73	vect_fa	0.834733
74	vect_fa	0.8214
75	vect_fa	0.913467
76	vect_fa	0.917267
77	vect_fa	0.900333
78	vect_fa	0.966533
79	vect_fa	0.958333
80	vect_fa	0.940667
81	vect_fa	0.9514
82	vect_fa	0.958333
83	vect_fa	0.949067
84	vect_fa	0.967133
85	vect_fa	0.931933
86	vect_fa	0.965333
87	vect_fa	0.948933
88	vect_fa	0.9534
89	vect_fa	0.953267
90	vect_fa	0.955267
91	vect_fa	0.952267
92	vect_fa	0.975933
93	vect_fa	0.955267
94	vect_fa	0.948667
95	vect_fa	0.7884
96	vect_fa	0.754467
97	vect_fa	0.763133
98	vect_fa	0.7826
99	vect_fa	0.779667
100	vect_fa	0.781
101	vect_fa	0.7774
102	vect_fa	0.775467
103	vect_fa	0.769333
104	vect_fa	0.7636
105	vect_fa	0.720733
106	vect_fa	0.763267
107	vect_fa	0.757733
108	vect_fa	0.754933
109	vect_fa	0.770667
110	vect_fa	0.759933
111	vect_fa	0.761133
112	vect_fa	0.759
113	vect_fa	0.764533
114	vect_fa	0.759133
115	vect_fa	0.822133
116	vect_fa	0.8172
117	vect_fa	0.848333
118	vect_fa	0.815867
119	vect_fa	0.765267
120	vect_fa	0.772867
121	vect_fa	0.760133
122	vect_fa	0.7378
123	vect_fa	0.780067
124	vect_fa	0.7562
125	vect_fa	0.765867
126	vect_fa	0.7648
127	vect_fa	0.764667
128	vect_fa	0.9036
129	vect_fa	0.889133
130	vect_fa	0.919467
131	vect_fa	0.904867
132	vect_fa	0.898067
133	vect_fa	0.894333
134	vect_fa	0.902
135	vect_fa	0.886933
136	vect_fa	0.883867
137	vect_fa	0.890733
138	vect_fa	0.8678
139	vect_fa	0.884733
140	vect_fa	0.881733
141	vect_fa	0.868533
142	vect_fa	0.874933
143	vect_fa	0.910067
144	vect_fa	0.9108
145	vect_fa	0.895467
146	vect_fa	0.916467
147	vect_fa	0.9168
148	vect_fa	0.910667
149	vect_fa	0.9144
150	vect_fa	0.9254
151	vect_fa	0.927133
152	vect_fa	0.941933
153	vect_fa	0.7836
154	vect_fa	0.780933
155	vect_fa	0.781733
156	vect_fa	0.789067
157	vect_fa	0.775067
158	vect_fa	0.789467
159	vect_fa	0.786867
160	vect_fa	0.8672
161	vect_fa	0.920267
162	vect_fa	0.766933
163	vect_fa	0.799667
164	vect_fa	0.8778
165	vect_fa	0.760867
166	vect_fa	0.782933
167	vect_fa	0.794533
168	vect_fa	0.7768
169	vect_fa	0.793067
170	vect_fa	0.794333
171	vect_fa	0.791467
172	vect_fa	0.828067
173	vect_fa	0.800467
174	vect_fa	0.789933
175	vect_fa	0.777933
176	vect_fa	0.754667
177	vect_fa	0.7606
178	vect_fa	0.755
179	vect_fa	0.7722
180	vect_fa	0.7576
181	vect_fa	0.7514
182	vect_fa	0.7256
183	vect_fa	0.779667
184	vect_fa	0.760533
185	vect_fa	0.767
186	vect_fa	0.757533
187	vect_fa	0.7418
188	vect_fa	0.736667
189	vect_fa	0.727933
190	vect_fa	0.7528
191	vect_fa	0.759333
192	vect_fa	0.759333
193	vect_fa	0.810067
194	vect_fa	0.771667
195	vect_fa	0.803667
196	vect_fa	0.8278
197	vect_fa	0.8326
198	vect_fa	0.8242
199	vect_fa	0.8368
200	vect_fa	0.944867
201	vect_fa	0.759667
202	vect_fa	0.7762
203	vect_fa	0.765867
204	vect_fa	0.776267
205	vect_fa	0.8186
206	vect_fa	0.8112
207	vect_fa	0.8396
208	vect_fa	0.841533
209	vect_fa	0.922133
210	vect_fa	0.7922
211	vect_fa	0.776
212	vect_fa	0.7928
213	vect_fa	0.806
214	vect_fa	0.7812
215	vect_fa	0.812267
216	vect_fa	0.7838
217	vect_fa	0.925667
218	vect_fa	0.8708
219	vect_fa	0.888333
220	vect_fa	0.963333
221	vect_fa	0.9644
222	vect_fa	0.9808
223	vect_fa	0.965467
224	vect_fa	0.9796
225	vect_fa	0.8448
226	vect_fa	0.8584
227	vect_fa	0.9182
228	vect_fa	0.915933
229	vect_fa	0.9398
230	vect_fa	0.939667
231	vect_fa	0.885133
232	vect_fa	0.891
233	vect_fa	0.8982
234	vect_fa	0.897267
235	vect_fa	0.961267
236	vect_fa	0.937133
237	vect_fa	0.9296
238	vect_fa	0.9208
239	vect_fa	0.928533
240	vect_fa	0.9318
241	vect_fa	0.927333
242	vect_fa	0.948333
243	vect_fa	0.9478
244	vect_fa	0.909067
245	vect_fa	0.9022
246	vect_fa	0.9358
247	vect_fa	0.936733
248	vect_fa	0.915067
249	vect_fa	0.9302
250	vect_fa	0.917867
251	vect_fa	0.909
252	vect_fa	0.804067
253	vect_fa	0.822267
254	vect_fa	0.786067
255	vect_fa	0.792467
256	vect_fa	0.8126
257	vect_fa	0.795267
258	vect_fa	0.7904
259	vect_fa	0.7714
260	vect_fa	0.807733
261	vect_fa	0.791
262	vect_fa	0.868467
263	vect_fa	0.832133
264	vect_fa	0.937067
265	vect_fa	0.9166
266	vect_fa	0.932733
267	vect_fa	0.9384
268	vect_fa	0.946667
269	vect_fa	0.935267
270	vect_fa	0.938333
271	vect_fa	0.945333
272	vect_fa	0.9344
273	vect_fa	0.938133
274	vect_fa	0.944733
275	vect_fa	0.9262
276	vect_fa	0.972133
277	vect_fa	0.947133
278	vect_fa	0.937133
279	vect_fa	0.9366
280	vect_fa	0.941867
281	vect_fa	0.9446
282	vect_fa	0.939733
283	vect_fa	0.976
284	vect_fa	0.957333
285	vect_fa	0.9684
286	vect_fa	0.981733
287	vect_fa	0.9416
288	vect_fa	0.965
289	vect_fa	0.966733
290	vect_fa	0.975
291	vect_fa	0.9742
292	vect_fa	0.877067
293	vect_fa	0.884067
294	vect_fa	0.853333
295	vect_fa	0.819533
296	vect_fa	0.808667
297	vect_fa	0.856867
298	vect_fa	0.850867
299	vect_fa	0.8356
300	vect_fa	0.805667
301	vect_fa	0.809333
302	vect_fa	0.821133
303	vect_fa	0.5526
304	vect_fa	0.550667
305	vect_fa	0.525867
306	vect_fa	0.520733
307	vect_fa	0.506933
308	vect_fa	0.4804
309	vect_fa	0.5224
310	vect_fa	0.7356
311	vect_fa	0.7026
312	vect_fa	0.720667
313	vect_fa	0.687533
314	vect_fa	0.656467
315	vect_fa	0.633533
316	vect_fa	0.6364
317	vect_fa	0.691533
318	vect_fa	0.726133
319	vect_fa	0.7314
320	vect_fa	0.740533
321	vect_fa	0.848733
322	vect_fa	0.918
323	vect_fa	0.910467
324	vect_fa	0.9072
325	vect_fa	0.910333
326	vect_fa	0.914533
327	vect_fa	0.884467
328	vect_fa	0.901533
329	vect_fa	0.8604
330	vect_fa	0.8736
331	vect_fa	0.806267
332	vect_fa	0.806133
333	vect_fa	0.8048
334	vect_fa	0.8088
335	vect_fa	0.8148
336	vect_fa	0.825867
337	vect_fa	0.826333
338	vect_fa	0.820333
339	vect_fa	0.799133
340	vect_fa	0.821867
341	vect_fa	0.783333
342	vect_fa	0.775067
343	vect_fa	0.775467
344	vect_fa	0.772267
345	vect_fa	0.7758
346	vect_fa	0.764067
347	vect_fa	0.771467
348	vect_fa	0.772467
349	vect_fa	0.791267
350	vect_fa	0.783333
351	vect_fa	0.758733
352	vect_fa	0.755733
353	vect_fa	0.768867
354	vect_fa	0.755067
355	vect_fa	0.768867
356	vect_fa	0.757133
357	vect_fa	0.752933
358	vect_fa	0.771267
359	vect_fa	0.7522
360	vect_fa	0.758
361	vect_fa	0.819733
362	vect_fa	0.7884
363	vect_fa	0.779267
364	vect_fa	0.781133
365	vect_fa	0.806733
366	vect_fa	0.9024
367	vect_fa	0.917267
368	vect_fa	0.915933
369	vect_fa	0.904867
370	vect_fa	0.873933
371	vect_fa	0.816533
372	vect_fa	0.781333
373	vect_fa	0.807133
374	vect_fa	0.831533
375	vect_fa	0.823067
376	vect_fa	0.912333
377	vect_fa	0.9138
378	vect_fa	0.899133
379	vect_fa	0.967067
380	vect_fa	0.953467
381	vect_fa	0.938067
382	vect_fa	0.952267
383	vect_fa	0.959667
384	vect_fa	0.949667
385	vect_fa	0.967
386	vect_fa	0.925467
387	vect_fa	0.959
388	vect_fa	0.9466
389	vect_fa	0.949867
390	vect_fa	0.950267
391	vect_fa	0.9536
392	vect_fa	0.955667
393	vect_fa	0.972733
394	vect_fa	0.954
395	vect_fa	0.9484
396	vect_fa	0.792533
397	vect_fa	0.7712
398	vect_fa	0.7808
399	vect_fa	0.791867
400	vect_fa	0.792867
401	vect_fa	0.79
402	vect_fa	0.787533
403	vect_fa	0.787133
404	vect_fa	0.787867
405	vect_fa	0.7734
406	vect_fa	0.730533
407	vect_fa	0.772067
408	vect_fa	0.773667
409	vect_fa	0.7634
410	vect_fa	0.787
411	vect_fa	0.7722
412	vect_fa	0.775733
413	vect_fa	0.769333
414	vect_fa	0.779133
415	vect_fa	0.774467
416	vect_fa	0.827533
417	vect_fa	0.837733
418	vect_fa	0.854733
419	vect_fa	0.8292
420	vect_fa	0.773
421	vect_fa	0.781667
422	vect_fa	0.7708
423	vect_fa	0.7462
424	vect_fa	0.787467
425	vect_fa	0.772533
426	vect_fa	0.7764
427	vect_fa	0.777
428	vect_fa	0.7692
429	vect_fa	0.906867
430	vect_fa	0.886867
431	vect_fa	0.913667
432	vect_fa	0.895333
433	vect_fa	0.894067
434	vect_fa	0.89
435	vect_fa	0.894133
436	vect_fa	0.8868
437	vect_fa	0.876867
438	vect_fa	0.887133
439	vect_fa	0.871667
440	vect_fa	0.8816
441	vect_fa	0.8778
442	vect_fa	0.8688
443	vect_fa	0.878533
444	vect_fa	0.901067
445	vect_fa	0.896733
446	vect_fa	0.882333
447	vect_fa	0.903
448	vect_fa	0.9092
449	vect_fa	0.9024
450	vect_fa	0.906933
451	vect_fa	0.9202
452	vect_fa	0.920333
453	vect_fa	0.937933
454	vect_fa	0.785067
455	vect_fa	0.7784
456	vect_fa	0.7818
457	vect_fa	0.788
458	vect_fa	0.771667
459	vect_fa	0.786867
460	vect_fa	0.7828
461	vect_fa	0.8648
462	vect_fa	0.9224
463	vect_fa	0.7702
464	vect_fa	0.806867
465	vect_fa	0.8802
466	vect_fa	0.7634
467	vect_fa	0.780133
468	vect_fa	0.795
469	vect_fa	0.775067
470	vect_fa	0.8022
471	vect_fa	0.7956
472	vect_fa	0.794067
473	vect_fa	0.835
474	vect_fa	0.801333
475	vect_fa	0.795933
476	vect_fa	0.781733
477	vect_fa	0.763133
478	vect_fa	0.7626
479	vect_fa	0.762933
480	vect_fa	0.771867
481	vect_fa	0.766867
482	vect_fa	0.759067
483	vect_fa	0.742533
484	vect_fa	0.789733
485	vect_fa	0.770667
486	vect_fa	0.765067
487	vect_fa	0.763467
488	vect_fa	0.746467
489	vect_fa	0.743267
490	vect_fa	0.735733
491	vect_fa	0.758867
492	vect_fa	0.768133
493	vect_fa	0.758133
494	vect_fa	0.813933
495	vect_fa	0.775933
496	vect_fa	0.8174
497	vect_fa	0.8338
498	vect_fa	0.838133
499	vect_fa	0.830733
500	vect_fa	0.833733
501	vect_fa	0.9432
502	vect_fa	0.772467
503	vect_fa	0.787933
504	vect_fa	0.774067
505	vect_fa	0.789867
506	vect_fa	0.829467
507	vect_fa	0.819267
508	vect_fa	0.845867
509	vect_fa	0.843333
510	vect_fa	0.925
511	vect_fa	0.802333
512	vect_fa	0.786133
513	vect_fa	0.801133
514	vect_fa	0.809333
515	vect_fa	0.800067
516	vect_fa	0.811733
517	vect_fa	0.795867
518	vect_fa	0.919467
519	vect_fa	0.870533
520	vect_fa	0.884333
521	vect_fa	0.963267
522	vect_fa	0.965333
523	vect_fa	0.981067
524	vect_fa	0.963
525	vect_fa	0.9786
526	vect_fa	0.8444
527	vect_fa	0.858333
528	vect_fa	0.9146
529	vect_fa	0.907933
530	vect_fa	0.9426
531	vect_fa	0.935667
532	vect_fa	0.883267
533	vect_fa	0.892667
534	vect_fa	0.894067
535	vect_fa	0.893733
536	vect_fa	0.954667
537	vect_fa	0.931267
538	vect_fa	0.932933
539	vect_fa	0.9176
540	vect_fa	0.927867
541	vect_fa	0.927
542	vect_fa	0.920933
543	vect_fa	0.943267
544	vect_fa	0.946867
545	vect_fa	0.901267
546	vect_fa	0.896933
547	vect_fa	0.933933
548	vect_fa	0.931333
549	vect_fa	0.910867
550	vect_fa	0.923467
551	vect_fa	0.912667
552	vect_fa	0.904533
553	vect_fa	0.8114
554	vect_fa	0.817667
555	vect_fa	0.798733
556	vect_fa	0.799267
557	vect_fa	0.815267
558	vect_fa	0.807133
559	vect_fa	0.798867
560	vect_fa	0.787267
561	vect_fa	0.8162
562	vect_fa	0.793333
563	vect_fa	0.867733
564	vect_fa	0.822667
565	vect_fa	0.931733
566	vect_fa	0.9104
567	vect_fa	0.930733
568	vect_fa	0.934867
569	vect_fa	0.9474
570	vect_fa	0.934467
571	vect_fa	0.932467
572	vect_fa	0.943933
573	vect_fa	0.9328
574	vect_fa	0.9374
575	vect_fa	0.942
576	vect_fa	0.9258
577	vect_fa	0.967933
578	vect_fa	0.945067
579	vect_fa	0.9368
580	vect_fa	0.935067
581	vect_fa	0.941333
582	vect_fa	0.9406
583	vect_fa	0.9366
584	vect_fa	0.973267
585	vect_fa	0.953867
586	vect_fa	0.969333
587	vect_fa	0.983867
588	vect_fa	0.9446
589	vect_fa	0.968133
590	vect_fa	0.971733
591	vect_fa	0.9768
592	vect_fa	0.977067
593	vect_fa	0.885133
594	vect_fa	0.8802
595	vect_fa	0.849733
596	vect_fa	0.818667
597	vect_fa	0.812733
598	vect_fa	0.855933
599	vect_fa	0.853133
600	vect_fa	0.839933
601	vect_fa	0.8136
602	vect_fa	0.8146
603	vect_fa	0.827467
604	vect_fa	0.5506
605	vect_fa	0.5344
606	vect_fa	0.548
607	vect_fa	0.5408
608	vect_fa	0.5592
609	vect_fa	0.5204
610	vect_fa	0.7346
611	vect_fa	0.734467
612	vect_fa	0.754667
613	vect_fa	0.734067
614	vect_fa	0.717133
615	vect_fa	0.6706
616	vect_fa	0.718267
617	vect_fa	0.676133
618	vect_fa	0.7102
619	vect_fa	0.7372
620	vect_fa	0.744133
621	vect_fa	0.8456
622	vect_fa	0.914933
623	vect_fa	0.9034
624	vect_fa	0.903467
625	vect_fa	0.902133
626	vect_fa	0.909133
627	vect_fa	0.878333
628	vect_fa	0.897533
629	vect_fa	0.8634
630	vect_fa	0.872133
631	vect_fa	0.825067
632	vect_fa	0.821
633	vect_fa	0.819
634	vect_fa	0.828533
635	vect_fa	0.8392
636	vect_fa	0.855733
637	vect_fa	0.8494
638	vect_fa	0.844267
639	vect_fa	0.827333
640	vect_fa	0.847
641	vect_fa	0.793733
642	vect_fa	0.801133
643	vect_fa	0.800467
644	vect_fa	0.800467
645	vect_fa	0.796333
646	vect_fa	0.795867
647	vect_fa	0.8
648	vect_fa	0.800267
649	vect_fa	0.794933
650	vect_fa	0.794
651	vect_fa	0.745667
652	vect_fa	0.751933
653	vect_fa	0.747733
654	vect_fa	0.722733
655	vect_fa	0.741
656	vect_fa	0.725067
657	vect_fa	0.7396
658	vect_fa	0.731667
659	vect_fa	0.7262
660	vect_fa	0.734533
661	vect_fa	0.809867
662	vect_fa	0.7618
663	vect_fa	0.763867
664	vect_fa	0.763533
665	vect_fa	0.790867
666	vect_fa	0.901
667	vect_fa	0.9102
668	vect_fa	0.915133
669	vect_fa	0.8988
670	vect_fa	0.867067
671	vect_fa	0.8192
672	vect_fa	0.769667
673	vect_fa	0.804267
674	vect_fa	0.839467
675	vect_fa	0.817333
676	vect_fa	0.907133
677	vect_fa	0.9106
678	vect_fa	0.8936
679	vect_fa	0.967333
680	vect_fa	0.9512
681	vect_fa	0.9412
682	vect_fa	0.949867
683	vect_fa	0.953667
684	vect_fa	0.949
685	vect_fa	0.968867
686	vect_fa	0.909267
687	vect_fa	0.949533
688	vect_fa	0.924
689	vect_fa	0.933267
690	vect_fa	0.942667
691	vect_fa	0.9434
692	vect_fa	0.925867
693	vect_fa	0.953533
694	vect_fa	0.929533
695	vect_fa	0.923267
696	vect_fa	0.799267
697	vect_fa	0.766267
698	vect_fa	0.770733
699	vect_fa	0.7848
700	vect_fa	0.788733
701	vect_fa	0.7804
702	vect_fa	0.779733
703	vect_fa	0.7824
704	vect_fa	0.767533
705	vect_fa	0.784067
706	vect_fa	0.741733
707	vect_fa	0.780267
708	vect_fa	0.773267
709	vect_fa	0.771933
710	vect_fa	0.791667
711	vect_fa	0.779533
712	vect_fa	0.7836
713	vect_fa	0.778267
714	vect_fa	0.78
715	vect_fa	0.788467
716	vect_fa	0.847667
717	vect_fa	0.8508
718	vect_fa	0.8656
719	vect_fa	0.8334
720	vect_fa	0.775267
721	vect_fa	0.7948
722	vect_fa	0.774333
723	vect_fa	0.754
724	vect_fa	0.799133
725	vect_fa	0.773933
726	vect_fa	0.7768
727	vect_fa	0.779333
728	vect_fa	0.769
729	vect_fa	0.915133
730	vect_fa	0.901067
731	vect_fa	0.924533
732	vect_fa	0.907133
733	vect_fa	0.907067
734	vect_fa	0.8976
735	vect_fa	0.9034
736	vect_fa	0.892467
737	vect_fa	0.8896
738	vect_fa	0.896667
739	vect_fa	0.860933
740	vect_fa	0.876133
741	vect_fa	0.880533
742	vect_fa	0.8656
743	vect_fa	0.865933
744	vect_fa	0.913867
745	vect_fa	0.910467
746	vect_fa	0.8978
747	vect_fa	0.909867
748	vect_fa	0.9194
749	vect_fa	0.901733
750	vect_fa	0.914133
751	vect_fa	0.932667
752	vect_fa	0.930067
753	vect_fa	0.942733
754	vect_fa	0.828333
755	vect_fa	0.820467
756	vect_fa	0.8158
757	vect_fa	0.835533
758	vect_fa	0.810133
759	vect_fa	0.816667
760	vect_fa	0.812
761	vect_fa	0.874067
762	vect_fa	0.928333
763	vect_fa	0.773867
764	vect_fa	0.8106
765	vect_fa	0.874867
766	vect_fa	0.771467
767	vect_fa	0.787933
768	vect_fa	0.801467
769	vect_fa	0.7892
770	vect_fa	0.798733
771	vect_fa	0.796733
772	vect_fa	0.802067
773	vect_fa	0.828733
774	vect_fa	0.812
775	vect_fa	0.806667
776	vect_fa	0.790933
777	vect_fa	0.774333
778	vect_fa	0.779733
779	vect_fa	0.7758
780	vect_fa	0.788733
781	vect_fa	0.782467
782	vect_fa	0.7698
783	vect_fa	0.7624
784	vect_fa	0.801467
785	vect_fa	0.7894
786	vect_fa	0.7884
787	vect_fa	0.781267
788	vect_fa	0.759
789	vect_fa	0.7548
790	vect_fa	0.758733
791	vect_fa	0.776333
792	vect_fa	0.783667
793	vect_fa	0.782067
794	vect_fa	0.8216
795	vect_fa	0.794333
796	vect_fa	0.8222
797	vect_fa	0.827067
798	vect_fa	0.845667
799	vect_fa	0.8362
800	vect_fa	0.831467
801	vect_fa	0.929733
802	vect_fa	0.785
803	vect_fa	0.7926
804	vect_fa	0.784933
805	vect_fa	0.790733
806	vect_fa	0.827867
807	vect_fa	0.820667
808	vect_fa	0.845
809	vect_fa	0.8436
810	vect_fa	0.917
811	vect_fa	0.797733
812	vect_fa	0.795933
813	vect_fa	0.8018
814	vect_fa	0.8168
815	vect_fa	0.801867
816	vect_fa	0.818933
817	vect_fa	0.7956
818	vect_fa	0.9068
819	vect_fa	0.863
820	vect_fa	0.863933
821	vect_fa	0.947667
822	vect_fa	0.9582
823	vect_fa	0.977933
824	vect_fa	0.962333
825	vect_fa	0.978667
826	vect_fa	0.836067
827	vect_fa	0.8482
828	vect_fa	0.910933
829	vect_fa	0.898133
830	vect_fa	0.937867
831	vect_fa	0.929867
832	vect_fa	0.882867
833	vect_fa	0.899133
834	vect_fa	0.8858
835	vect_fa	0.890067
836	vect_fa	0.9446
837	vect_fa	0.942667
838	vect_fa	0.931667
839	vect_fa	0.925467
840	vect_fa	0.923267
841	vect_fa	0.932267
842	vect_fa	0.927467
843	vect_fa	0.938333
844	vect_fa	0.942933
845	vect_fa	0.9082
846	vect_fa	0.891667
847	vect_fa	0.905867
848	vect_fa	0.917467
849	vect_fa	0.9018
850	vect_fa	0.907267
851	vect_fa	0.887333
852	vect_fa	0.890867
853	vect_fa	0.826933
854	vect_fa	0.8398
855	vect_fa	0.818733
856	vect_fa	0.8152
857	vect_fa	0.842867
858	vect_fa	0.825133
859	vect_fa	0.815333
860	vect_fa	0.810733
861	vect_fa	0.836133
862	vect_fa	0.817267
863	vect_fa	0.877933
864	vect_fa	0.834467
865	vect_fa	0.933667
866	vect_fa	0.8978
867	vect_fa	0.9228
868	vect_fa	0.9256
869	vect_fa	0.9426
870	vect_fa	0.923867
871	vect_fa	0.930333
872	vect_fa	0.938133
873	vect_fa	0.928933
874	vect_fa	0.939933
875	vect_fa	0.944867
876	vect_fa	0.93
877	vect_fa	0.961533
878	vect_fa	0.949867
879	vect_fa	0.937467
880	vect_fa	0.937
881	vect_fa	0.941533
882	vect_fa	0.950733
883	vect_fa	0.9418
884	vect_fa	0.973467
885	vect_fa	0.9564
886	vect_fa	0.968667
887	vect_fa	0.979533
888	vect_fa	0.944933
889	vect_fa	0.958533
890	vect_fa	0.963467
891	vect_fa	0.9762
892	vect_fa	0.973867
893	vect_fa	0.8566
894	vect_fa	0.865933
895	vect_fa	0.855733
896	vect_fa	0.821133
897	vect_fa	0.8218
898	vect_fa	0.857667
899	vect_fa	0.8522
900	vect_fa	0.845667
901	vect_fa	0.8156
902	vect_fa	0.817267
903	vect_fa	0.838267
904	vect_fa	0.573133
905	vect_fa	0.5736
906	vect_fa	0.543067
907	vect_fa	0.562933
908	vect_fa	0.532067
909	vect_fa	0.730733
910	vect_fa	0.736133
911	vect_fa	0.767333
912	vect_fa	0.736067
913	vect_fa	0.733933
914	vect_fa	0.700467
915	vect_fa	0.732133
916	vect_fa	0.7238
917	vect_fa	0.741933
918	vect_fa	0.771333
919	vect_fa	0.7832
920	vect_fa	0.8782
921	vect_fa	0.9332
922	vect_fa	0.928733
923	vect_fa	0.926933
924	vect_fa	0.927667
925	vect_fa	0.932067
926	vect_fa	0.909
927	vect_fa	0.921067
928	vect_fa	0.882133
929	vect_fa	0.902467
930	vect_fa	0.8516
931	vect_fa	0.848533
932	vect_fa	0.840733
933	vect_fa	0.845067
934	vect_fa	0.843267
935	vect_fa	0.864267
936	vect_fa	0.8618
937	vect_fa	0.8548
938	vect_fa	0.835933
939	vect_fa	0.8526
940	vect_fa	0.810533
941	vect_fa	0.816733
942	vect_fa	0.820867
943	vect_fa	0.815533
944	vect_fa	0.819
945	vect_fa	0.808533
946	vect_fa	0.811067
947	vect_fa	0.812667
948	vect_fa	0.818467
949	vect_fa	0.812667
950	vect_fa	0.790733
951	vect_fa	0.787733
952	vect_fa	0.802133
953	vect_fa	0.771467
954	vect_fa	0.7992
955	vect_fa	0.791667
956	vect_fa	0.7824
957	vect_fa	0.7942
958	vect_fa	0.790933
959	vect_fa	0.793333
960	vect_fa	0.852267
961	vect_fa	0.814
962	vect_fa	0.8084
963	vect_fa	0.8026
964	vect_fa	0.833133
965	vect_fa	0.920933
966	vect_fa	0.927067
967	vect_fa	0.9326
968	vect_fa	0.919
969	vect_fa	0.897
970	vect_fa	0.853933
971	vect_fa	0.813333
972	vect_fa	0.8396
973	vect_fa	0.873867
974	vect_fa	0.851
975	vect_fa	0.9306
976	vect_fa	0.932467
977	vect_fa	0.923333
978	vect_fa	0.972133
979	vect_fa	0.96
980	vect_fa	0.948467
981	vect_fa	0.957
982	vect_fa	0.964067
983	vect_fa	0.955133
984	vect_fa	0.9708
985	vect_fa	0.932067
986	vect_fa	0.9642
987	vect_fa	0.954067
988	vect_fa	0.960267
989	vect_fa	0.958733
990	vect_fa	0.960733
991	vect_fa	0.9572
992	vect_fa	0.976867
993	vect_fa	0.960667
994	vect_fa	0.952733
995	vect_fa	0.836067
996	vect_fa	0.8084
997	vect_fa	0.814333
998	vect_fa	0.822733
999	vect_fa	0.828
1000	vect_fa	0.823133
1001	vect_fa	0.8218
1002	vect_fa	0.8266
1003	vect_fa	0.816733
1004	vect_fa	0.8218
1005	vect_fa	0.7786
1006	vect_fa	0.818133
1007	vect_fa	0.815
1008	vect_fa	0.813133
1009	vect_fa	0.8292
1010	vect_fa	0.811067
1011	vect_fa	0.822267
1012	vect_fa	0.81
1013	vect_fa	0.821267
1014	vect_fa	0.803467
1015	vect_fa	0.8548
1016	vect_fa	0.858467
1017	vect_fa	0.871733
1018	vect_fa	0.851667
1019	vect_fa	0.813867
1020	vect_fa	0.816667
1021	vect_fa	0.8098
1022	vect_fa	0.791733
1023	vect_fa	0.822267
1024	vect_fa	0.814867
1025	vect_fa	0.817667
1026	vect_fa	0.815
1027	vect_fa	0.806467
1028	vect_fa	0.9264
1029	vect_fa	0.920133
1030	vect_fa	0.935
1031	vect_fa	0.9202
1032	vect_fa	0.921867
1033	vect_fa	0.9178
1034	vect_fa	0.9268
1035	vect_fa	0.910933
1036	vect_fa	0.902467
1037	vect_fa	0.913667
1038	vect_fa	0.8878
1039	vect_fa	0.904867
1040	vect_fa	0.901867
1041	vect_fa	0.8964
1042	vect_fa	0.895667
1043	vect_fa	0.9194
1044	vect_fa	0.919267
1045	vect_fa	0.908133
1046	vect_fa	0.919067
1047	vect_fa	0.920933
1048	vect_fa	0.916933
1049	vect_fa	0.917067
1050	vect_fa	0.936067
1051	vect_fa	0.928733
1052	vect_fa	0.9406
1053	vect_fa	0.843533
1054	vect_fa	0.837733
1055	vect_fa	0.831867
1056	vect_fa	0.844933
1057	vect_fa	0.822067
1058	vect_fa	0.835067
1059	vect_fa	0.8296
1060	vect_fa	0.892867
1061	vect_fa	0.929333
1062	vect_fa	0.808667
1063	vect_fa	0.831467
1064	vect_fa	0.890133
1065	vect_fa	0.8064
1066	vect_fa	0.8234
1067	vect_fa	0.835533
1068	vect_fa	0.8224
1069	vect_fa	0.837667
1070	vect_fa	0.840733
1071	vect_fa	0.836
1072	vect_fa	0.861933
1073	vect_fa	0.842733
1074	vect_fa	0.841
1075	vect_fa	0.825067
1076	vect_fa	0.8018
1077	vect_fa	0.803867
1078	vect_fa	0.802867
1079	vect_fa	0.811267
1080	vect_fa	0.8072
1081	vect_fa	0.795867
1082	vect_fa	0.783267
1083	vect_fa	0.822467
1084	vect_fa	0.815533
1085	vect_fa	0.802667
1086	vect_fa	0.803
1087	vect_fa	0.7904
1088	vect_fa	0.786467
1089	vect_fa	0.781533
1090	vect_fa	0.805133
1091	vect_fa	0.817467
1092	vect_fa	0.8096
1093	vect_fa	0.848933
1094	vect_fa	0.8204
1095	vect_fa	0.850333
1096	vect_fa	0.862733
1097	vect_fa	0.870133
1098	vect_fa	0.8586
1099	vect_fa	0.862733
1100	vect_fa	0.9424
1101	vect_fa	0.8106
1102	vect_fa	0.8234
1103	vect_fa	0.818133
1104	vect_fa	0.8206
1105	vect_fa	0.858267
1106	vect_fa	0.850133
1107	vect_fa	0.872267
1108	vect_fa	0.872133
1109	vect_fa	0.935867
1110	vect_fa	0.8366
1111	vect_fa	0.8246
1112	vect_fa	0.820333
1113	vect_fa	0.849133
1114	vect_fa	0.835667
1115	vect_fa	0.839533
1116	vect_fa	0.829333
1117	vect_fa	0.9272
1118	vect_fa	0.888267
1119	vect_fa	0.897733
1120	vect_fa	0.965867
1121	vect_fa	0.9718
1122	vect_fa	0.985333
1123	vect_fa	0.964533
1124	vect_fa	0.980533
1125	vect_fa	0.876
1126	vect_fa	0.883133
1127	vect_fa	0.935133
1128	vect_fa	0.9214
1129	vect_fa	0.9482
1130	vect_fa	0.945467
1131	vect_fa	0.908667
1132	vect_fa	0.911733
1133	vect_fa	0.906267
1134	vect_fa	0.910333
1135	vect_fa	0.968
1136	vect_fa	0.948067
1137	vect_fa	0.9446
1138	vect_fa	0.937067
1139	vect_fa	0.937267
1140	vect_fa	0.937333
1141	vect_fa	0.934667
1142	vect_fa	0.959933
1143	vect_fa	0.960267
1144	vect_fa	0.924333
1145	vect_fa	0.908
1146	vect_fa	0.9476
1147	vect_fa	0.946133
1148	vect_fa	0.925267
1149	vect_fa	0.939933
1150	vect_fa	0.931333
1151	vect_fa	0.923733
1152	vect_fa	0.841067
1153	vect_fa	0.858533
1154	vect_fa	0.833533
1155	vect_fa	0.8372
1156	vect_fa	0.852867
1157	vect_fa	0.8474
1158	vect_fa	0.841333
1159	vect_fa	0.827867
1160	vect_fa	0.8504
1161	vect_fa	0.8298
1162	vect_fa	0.8878
1163	vect_fa	0.845067
1164	vect_fa	0.945533
1165	vect_fa	0.929867
1166	vect_fa	0.940733
1167	vect_fa	0.944267
1168	vect_fa	0.955667
1169	vect_fa	0.949
1170	vect_fa	0.9396
1171	vect_fa	0.9498
1172	vect_fa	0.9398
1173	vect_fa	0.9462
1174	vect_fa	0.953333
1175	vect_fa	0.937333
1176	vect_fa	0.9734
1177	vect_fa	0.951133
1178	vect_fa	0.947733
1179	vect_fa	0.939133
1180	vect_fa	0.945133
1181	vect_fa	0.951067
1182	vect_fa	0.942867
1183	vect_fa	0.9746
1184	vect_fa	0.958933
1185	vect_fa	0.968667
1186	vect_fa	0.982667
1187	vect_fa	0.9446
1188	vect_fa	0.968067
1189	vect_fa	0.968667
1190	vect_fa	0.978467
1191	vect_fa	0.974
1192	vect_fa	0.8988
1193	vect_fa	0.894933
1194	vect_fa	0.883533
1195	vect_fa	0.851667
1196	vect_fa	0.852267
1197	vect_fa	0.879133
1198	vect_fa	0.8714
1199	vect_fa	0.861267
1200	vect_fa	0.844667
1201	vect_fa	0.840933
1202	vect_fa	0.861067
1203	vect_fa	0.407467
1204	vect_fa	0.436667
1205	vect_fa	0.4282
1206	vect_fa	0.429933
1207	vect_fa	0.730067
1208	vect_fa	0.739667
1209	vect_fa	0.762
1210	vect_fa	0.724733
1211	vect_fa	0.7042
1212	vect_fa	0.6508
1213	vect_fa	0.6986
1214	vect_fa	0.711333
1215	vect_fa	0.732667
1216	vect_fa	0.753133
1217	vect_fa	0.7654
1218	vect_fa	0.8528
1219	vect_fa	0.916
1220	vect_fa	0.909733
1221	vect_fa	0.9052
1222	vect_fa	0.912867
1223	vect_fa	0.912667
1224	vect_fa	0.894467
1225	vect_fa	0.9002
1226	vect_fa	0.8692
1227	vect_fa	0.874533
1228	vect_fa	0.812
1229	vect_fa	0.8064
1230	vect_fa	0.8024
1231	vect_fa	0.812467
1232	vect_fa	0.8178
1233	vect_fa	0.8318
1234	vect_fa	0.826533
1235	vect_fa	0.8226
1236	vect_fa	0.809733
1237	vect_fa	0.822467
1238	vect_fa	0.775733
1239	vect_fa	0.7692
1240	vect_fa	0.774733
1241	vect_fa	0.764267
1242	vect_fa	0.7708
1243	vect_fa	0.748667
1244	vect_fa	0.764067
1245	vect_fa	0.7588
1246	vect_fa	0.772533
1247	vect_fa	0.7692
1248	vect_fa	0.734
1249	vect_fa	0.734267
1250	vect_fa	0.7402
1251	vect_fa	0.711267
1252	vect_fa	0.738733
1253	vect_fa	0.7338
1254	vect_fa	0.7314
1255	vect_fa	0.757133
1256	vect_fa	0.750933
1257	vect_fa	0.760733
1258	vect_fa	0.825733
1259	vect_fa	0.7998
1260	vect_fa	0.787533
1261	vect_fa	0.7902
1262	vect_fa	0.816267
1263	vect_fa	0.915
1264	vect_fa	0.921533
1265	vect_fa	0.9278
1266	vect_fa	0.915067
1267	vect_fa	0.8902
1268	vect_fa	0.836533
1269	vect_fa	0.793733
1270	vect_fa	0.818133
1271	vect_fa	0.8502
1272	vect_fa	0.837067
1273	vect_fa	0.922333
1274	vect_fa	0.926133
1275	vect_fa	0.913
1276	vect_fa	0.9698
1277	vect_fa	0.959867
1278	vect_fa	0.943
1279	vect_fa	0.951267
1280	vect_fa	0.960133
1281	vect_fa	0.952667
1282	vect_fa	0.971667
1283	vect_fa	0.930867
1284	vect_fa	0.964467
1285	vect_fa	0.950733
1286	vect_fa	0.958067
1287	vect_fa	0.958067
1288	vect_fa	0.9576
1289	vect_fa	0.9548
1290	vect_fa	0.970533
1291	vect_fa	0.9566
1292	vect_fa	0.944133
1293	vect_fa	0.793067
1294	vect_fa	0.765
1295	vect_fa	0.7744
1296	vect_fa	0.792333
1297	vect_fa	0.801267
1298	vect_fa	0.784333
1299	vect_fa	0.780533
1300	vect_fa	0.789067
1301	vect_fa	0.776733
1302	vect_fa	0.789533
1303	vect_fa	0.7506
1304	vect_fa	0.776133
1305	vect_fa	0.781067
1306	vect_fa	0.7674
1307	vect_fa	0.7786
1308	vect_fa	0.765933
1309	vect_fa	0.7674
1310	vect_fa	0.764467
1311	vect_fa	0.776067
1312	vect_fa	0.762867
1313	vect_fa	0.818667
1314	vect_fa	0.823667
1315	vect_fa	0.8514
1316	vect_fa	0.833933
1317	vect_fa	0.776133
1318	vect_fa	0.783467
1319	vect_fa	0.780533
1320	vect_fa	0.7602
1321	vect_fa	0.793267
1322	vect_fa	0.785333
1323	vect_fa	0.7716
1324	vect_fa	0.781667
1325	vect_fa	0.7784
1326	vect_fa	0.9152
1327	vect_fa	0.9036
1328	vect_fa	0.928733
1329	vect_fa	0.909667
1330	vect_fa	0.911467
1331	vect_fa	0.904933
1332	vect_fa	0.910067
1333	vect_fa	0.902133
1334	vect_fa	0.893667
1335	vect_fa	0.904333
1336	vect_fa	0.882867
1337	vect_fa	0.893133
1338	vect_fa	0.887667
1339	vect_fa	0.8806
1340	vect_fa	0.8796
1341	vect_fa	0.908467
1342	vect_fa	0.909533
1343	vect_fa	0.8962
1344	vect_fa	0.910467
1345	vect_fa	0.9108
1346	vect_fa	0.899867
1347	vect_fa	0.9058
1348	vect_fa	0.9244
1349	vect_fa	0.918133
1350	vect_fa	0.932067
1351	vect_fa	0.7994
1352	vect_fa	0.7892
1353	vect_fa	0.7926
1354	vect_fa	0.809467
1355	vect_fa	0.789467
1356	vect_fa	0.7976
1357	vect_fa	0.800067
1358	vect_fa	0.874867
1359	vect_fa	0.9266
1360	vect_fa	0.7744
1361	vect_fa	0.811467
1362	vect_fa	0.885
1363	vect_fa	0.778067
1364	vect_fa	0.7832
1365	vect_fa	0.813
1366	vect_fa	0.789333
1367	vect_fa	0.795133
1368	vect_fa	0.804533
1369	vect_fa	0.793133
1370	vect_fa	0.823933
1371	vect_fa	0.811133
1372	vect_fa	0.797933
1373	vect_fa	0.7768
1374	vect_fa	0.7478
1375	vect_fa	0.761133
1376	vect_fa	0.756133
1377	vect_fa	0.7714
1378	vect_fa	0.759067
1379	vect_fa	0.7554
1380	vect_fa	0.765533
1381	vect_fa	0.7834
1382	vect_fa	0.7642
1383	vect_fa	0.7844
1384	vect_fa	0.7754
1385	vect_fa	0.755867
1386	vect_fa	0.757933
1387	vect_fa	0.741133
1388	vect_fa	0.765733
1389	vect_fa	0.770867
1390	vect_fa	0.7638
1391	vect_fa	0.818933
1392	vect_fa	0.7758
1393	vect_fa	0.830333
1394	vect_fa	0.8428
1395	vect_fa	0.848267
1396	vect_fa	0.838267
1397	vect_fa	0.843333
1398	vect_fa	0.924933
1399	vect_fa	0.78
1400	vect_fa	0.796867
1401	vect_fa	0.783933
1402	vect_fa	0.799067
1403	vect_fa	0.839067
1404	vect_fa	0.828733
1405	vect_fa	0.8546
1406	vect_fa	0.851133
1407	vect_fa	0.928733
1408	vect_fa	0.8136
1409	vect_fa	0.800733
1410	vect_fa	0.8092
1411	vect_fa	0.816133
1412	vect_fa	0.806
1413	vect_fa	0.804867
1414	vect_fa	0.789333
1415	vect_fa	0.9102
1416	vect_fa	0.8574
1417	vect_fa	0.877133
1418	vect_fa	0.965467
1419	vect_fa	0.9674
1420	vect_fa	0.981667
1421	vect_fa	0.962467
1422	vect_fa	0.979133
1423	vect_fa	0.8528
1424	vect_fa	0.8656
1425	vect_fa	0.924
1426	vect_fa	0.918733
1427	vect_fa	0.941867
1428	vect_fa	0.940733
1429	vect_fa	0.890533
1430	vect_fa	0.895133
1431	vect_fa	0.889733
1432	vect_fa	0.899733
1433	vect_fa	0.9608
1434	vect_fa	0.938133
1435	vect_fa	0.936
1436	vect_fa	0.9296
1437	vect_fa	0.937067
1438	vect_fa	0.933533
1439	vect_fa	0.926
1440	vect_fa	0.9508
1441	vect_fa	0.9516
1442	vect_fa	0.911867
1443	vect_fa	0.8936
1444	vect_fa	0.932
1445	vect_fa	0.933133
1446	vect_fa	0.9142
1447	vect_fa	0.9304
1448	vect_fa	0.9136
1449	vect_fa	0.9104
1450	vect_fa	0.805267
1451	vect_fa	0.819333
1452	vect_fa	0.7902
1453	vect_fa	0.793267
1454	vect_fa	0.807667
1455	vect_fa	0.7968
1456	vect_fa	0.804
1457	vect_fa	0.798667
1458	vect_fa	0.813867
1459	vect_fa	0.7894
1460	vect_fa	0.872267
1461	vect_fa	0.8358
1462	vect_fa	0.940467
1463	vect_fa	0.9156
1464	vect_fa	0.9346
1465	vect_fa	0.938933
1466	vect_fa	0.9512
1467	vect_fa	0.941
1468	vect_fa	0.9404
1469	vect_fa	0.951133
1470	vect_fa	0.930667
1471	vect_fa	0.943867
1472	vect_fa	0.946267
1473	vect_fa	0.929733
1474	vect_fa	0.974267
1475	vect_fa	0.946667
1476	vect_fa	0.938133
1477	vect_fa	0.937533
1478	vect_fa	0.9448
1479	vect_fa	0.947333
1480	vect_fa	0.939533
1481	vect_fa	0.976733
1482	vect_fa	0.960067
1483	vect_fa	0.973467
1484	vect_fa	0.986733
1485	vect_fa	0.950333
1486	vect_fa	0.968867
1487	vect_fa	0.967667
1488	vect_fa	0.979467
1489	vect_fa	0.9758
1490	vect_fa	0.888267
1491	vect_fa	0.881067
1492	vect_fa	0.867
1493	vect_fa	0.824867
1494	vect_fa	0.822133
1495	vect_fa	0.865467
1496	vect_fa	0.855067
1497	vect_fa	0.835467
1498	vect_fa	0.8092
1499	vect_fa	0.8158
1500	vect_fa	0.8294
1501	vect_fa	0.432
1502	vect_fa	0.417467
1503	vect_fa	0.4262
1504	vect_fa	0.7326
1505	vect_fa	0.738733
1506	vect_fa	0.767667
1507	vect_fa	0.724333
1508	vect_fa	0.695867
1509	vect_fa	0.650133
1510	vect_fa	0.686733
1511	vect_fa	0.7148
1512	vect_fa	0.732533
1513	vect_fa	0.747667
1514	vect_fa	0.7482
1515	vect_fa	0.8602
1516	vect_fa	0.916933
1517	vect_fa	0.9146
1518	vect_fa	0.9096
1519	vect_fa	0.921
1520	vect_fa	0.920333
1521	vect_fa	0.899
1522	vect_fa	0.907333
1523	vect_fa	0.867867
1524	vect_fa	0.8772
1525	vect_fa	0.810067
1526	vect_fa	0.8
1527	vect_fa	0.799867
1528	vect_fa	0.804867
1529	vect_fa	0.814333
1530	vect_fa	0.823867
1531	vect_fa	0.822267
1532	vect_fa	0.8238
1533	vect_fa	0.804667
1534	vect_fa	0.8198
1535	vect_fa	0.7712
1536	vect_fa	0.759533
1537	vect_fa	0.7692
1538	vect_fa	0.762667
1539	vect_fa	0.754933
1540	vect_fa	0.7336
1541	vect_fa	0.748133
1542	vect_fa	0.746933
1543	vect_fa	0.763667
1544	vect_fa	0.759333
1545	vect_fa	0.751267
1546	vect_fa	0.746733
1547	vect_fa	0.7538
1548	vect_fa	0.7248
1549	vect_fa	0.7488
1550	vect_fa	0.7378
1551	vect_fa	0.738467
1552	vect_fa	0.768933
1553	vect_fa	0.760333
1554	vect_fa	0.7662
1555	vect_fa	0.823867
1556	vect_fa	0.802533
1557	vect_fa	0.799867
1558	vect_fa	0.7952
1559	vect_fa	0.819933
1560	vect_fa	0.919667
1561	vect_fa	0.923733
1562	vect_fa	0.931333
1563	vect_fa	0.9216
1564	vect_fa	0.891667
1565	vect_fa	0.831267
1566	vect_fa	0.7932
1567	vect_fa	0.815533
1568	vect_fa	0.833733
1569	vect_fa	0.835533
1570	vect_fa	0.9192
1571	vect_fa	0.919667
1572	vect_fa	0.906067
1573	vect_fa	0.968933
1574	vect_fa	0.958267
1575	vect_fa	0.941867
1576	vect_fa	0.952133
1577	vect_fa	0.9608
1578	vect_fa	0.955933
1579	vect_fa	0.971267
1580	vect_fa	0.936067
1581	vect_fa	0.97
1582	vect_fa	0.958867
1583	vect_fa	0.963733
1584	vect_fa	0.962533
1585	vect_fa	0.9614
1586	vect_fa	0.9606
1587	vect_fa	0.980867
1588	vect_fa	0.963067
1589	vect_fa	0.957467
1590	vect_fa	0.7804
1591	vect_fa	0.756467
1592	vect_fa	0.769467
1593	vect_fa	0.786
1594	vect_fa	0.795867
1595	vect_fa	0.785733
1596	vect_fa	0.787533
1597	vect_fa	0.7864
1598	vect_fa	0.776133
1599	vect_fa	0.779733
1600	vect_fa	0.749333
1601	vect_fa	0.772067
1602	vect_fa	0.7716
1603	vect_fa	0.756933
1604	vect_fa	0.762067
1605	vect_fa	0.750933
1606	vect_fa	0.757133
1607	vect_fa	0.757133
1608	vect_fa	0.7696
1609	vect_fa	0.7616
1610	vect_fa	0.813533
1611	vect_fa	0.816467
1612	vect_fa	0.8454
1613	vect_fa	0.832933
1614	vect_fa	0.7716
1615	vect_fa	0.785667
1616	vect_fa	0.776467
1617	vect_fa	0.7568
1618	vect_fa	0.7938
1619	vect_fa	0.7726
1620	vect_fa	0.773333
1621	vect_fa	0.7748
1622	vect_fa	0.781933
1623	vect_fa	0.914267
1624	vect_fa	0.899533
1625	vect_fa	0.926867
1626	vect_fa	0.910867
1627	vect_fa	0.910133
1628	vect_fa	0.9018
1629	vect_fa	0.912
1630	vect_fa	0.901533
1631	vect_fa	0.894067
1632	vect_fa	0.901067
1633	vect_fa	0.881067
1634	vect_fa	0.884333
1635	vect_fa	0.8862
1636	vect_fa	0.875667
1637	vect_fa	0.883533
1638	vect_fa	0.903467
1639	vect_fa	0.899333
1640	vect_fa	0.891467
1641	vect_fa	0.9102
1642	vect_fa	0.911933
1643	vect_fa	0.911
1644	vect_fa	0.9064
1645	vect_fa	0.921733
1646	vect_fa	0.9202
1647	vect_fa	0.929867
1648	vect_fa	0.771
1649	vect_fa	0.769867
1650	vect_fa	0.7774
1651	vect_fa	0.7724
1652	vect_fa	0.7678
1653	vect_fa	0.776733
1654	vect_fa	0.7804
1655	vect_fa	0.8644
1656	vect_fa	0.916533
1657	vect_fa	0.7712
1658	vect_fa	0.806533
1659	vect_fa	0.883467
1660	vect_fa	0.7682
1661	vect_fa	0.775933
1662	vect_fa	0.793733
1663	vect_fa	0.771867
1664	vect_fa	0.788333
1665	vect_fa	0.793667
1666	vect_fa	0.786
1667	vect_fa	0.8274
1668	vect_fa	0.8008
1669	vect_fa	0.795933
1670	vect_fa	0.773467
1671	vect_fa	0.748667
1672	vect_fa	0.755
1673	vect_fa	0.752467
1674	vect_fa	0.771067
1675	vect_fa	0.7568
1676	vect_fa	0.750667
1677	vect_fa	0.764467
1678	vect_fa	0.781667
1679	vect_fa	0.765133
1680	vect_fa	0.7784
1681	vect_fa	0.763733
1682	vect_fa	0.7498
1683	vect_fa	0.750333
1684	vect_fa	0.728933
1685	vect_fa	0.759667
1686	vect_fa	0.759533
1687	vect_fa	0.7546
1688	vect_fa	0.811333
1689	vect_fa	0.765133
1690	vect_fa	0.82
1691	vect_fa	0.833667
1692	vect_fa	0.838
1693	vect_fa	0.824933
1694	vect_fa	0.830733
1695	vect_fa	0.940333
1696	vect_fa	0.766667
1697	vect_fa	0.787733
1698	vect_fa	0.773667
1699	vect_fa	0.792
1700	vect_fa	0.830467
1701	vect_fa	0.817133
1702	vect_fa	0.851
1703	vect_fa	0.853933
1704	vect_fa	0.926333
1705	vect_fa	0.797933
1706	vect_fa	0.785933
1707	vect_fa	0.801533
1708	vect_fa	0.806867
1709	vect_fa	0.7986
1710	vect_fa	0.806267
1711	vect_fa	0.7802
1712	vect_fa	0.917467
1713	vect_fa	0.859733
1714	vect_fa	0.8836
1715	vect_fa	0.967733
1716	vect_fa	0.9676
1717	vect_fa	0.983267
1718	vect_fa	0.968467
1719	vect_fa	0.980133
1720	vect_fa	0.8512
1721	vect_fa	0.870667
1722	vect_fa	0.925467
1723	vect_fa	0.921267
1724	vect_fa	0.9476
1725	vect_fa	0.940533
1726	vect_fa	0.882533
1727	vect_fa	0.8898
1728	vect_fa	0.894
1729	vect_fa	0.897067
1730	vect_fa	0.9616
1731	vect_fa	0.938133
1732	vect_fa	0.9342
1733	vect_fa	0.928667
1734	vect_fa	0.9326
1735	vect_fa	0.935733
1736	vect_fa	0.929
1737	vect_fa	0.951533
1738	vect_fa	0.951467
1739	vect_fa	0.910733
1740	vect_fa	0.897133
1741	vect_fa	0.937067
1742	vect_fa	0.934933
1743	vect_fa	0.917867
1744	vect_fa	0.9338
1745	vect_fa	0.915533
1746	vect_fa	0.908267
1747	vect_fa	0.801867
1748	vect_fa	0.809867
1749	vect_fa	0.778267
1750	vect_fa	0.785733
1751	vect_fa	0.793133
1752	vect_fa	0.7776
1753	vect_fa	0.797133
1754	vect_fa	0.7824
1755	vect_fa	0.8016
1756	vect_fa	0.7814
1757	vect_fa	0.8696
1758	vect_fa	0.8348
1759	vect_fa	0.9424
1760	vect_fa	0.9168
1761	vect_fa	0.9336
1762	vect_fa	0.9404
1763	vect_fa	0.9508
1764	vect_fa	0.9416
1765	vect_fa	0.943867
1766	vect_fa	0.954067
1767	vect_fa	0.935133
1768	vect_fa	0.942867
1769	vect_fa	0.9492
1770	vect_fa	0.9284
1771	vect_fa	0.974
1772	vect_fa	0.947867
1773	vect_fa	0.940467
1774	vect_fa	0.939333
1775	vect_fa	0.9446
1776	vect_fa	0.951
1777	vect_fa	0.9412
1778	vect_fa	0.978933
1779	vect_fa	0.9608
1780	vect_fa	0.975333
1781	vect_fa	0.987133
1782	vect_fa	0.956533
1783	vect_fa	0.975
1784	vect_fa	0.972
1785	vect_fa	0.982533
1786	vect_fa	0.9802
1787	vect_fa	0.8904
1788	vect_fa	0.885267
1789	vect_fa	0.862467
1790	vect_fa	0.826467
1791	vect_fa	0.816733
1792	vect_fa	0.865267
1793	vect_fa	0.8584
1794	vect_fa	0.839933
1795	vect_fa	0.812133
1796	vect_fa	0.815
1797	vect_fa	0.822
1798	vect_fa	0.433
1799	vect_fa	0.4366
1800	vect_fa	0.7382
1801	vect_fa	0.736867
1802	vect_fa	0.765933
1803	vect_fa	0.738867
1804	vect_fa	0.699467
1805	vect_fa	0.6578
1806	vect_fa	0.691267
1807	vect_fa	0.708267
1808	vect_fa	0.7396
1809	vect_fa	0.7408
1810	vect_fa	0.7528
1811	vect_fa	0.858467
1812	vect_fa	0.9284
1813	vect_fa	0.924467
1814	vect_fa	0.9214
1815	vect_fa	0.924133
1816	vect_fa	0.923667
1817	vect_fa	0.889
1818	vect_fa	0.911133
1819	vect_fa	0.875133
1820	vect_fa	0.8868
1821	vect_fa	0.8332
1822	vect_fa	0.829933
1823	vect_fa	0.831333
1824	vect_fa	0.830467
1825	vect_fa	0.8368
1826	vect_fa	0.8544
1827	vect_fa	0.8506
1828	vect_fa	0.844867
1829	vect_fa	0.8278
1830	vect_fa	0.842267
1831	vect_fa	0.781733
1832	vect_fa	0.78
1833	vect_fa	0.7714
1834	vect_fa	0.7638
1835	vect_fa	0.769867
1836	vect_fa	0.759267
1837	vect_fa	0.768533
1838	vect_fa	0.769667
1839	vect_fa	0.774533
1840	vect_fa	0.7712
1841	vect_fa	0.748667
1842	vect_fa	0.752733
1843	vect_fa	0.7546
1844	vect_fa	0.732733
1845	vect_fa	0.754067
1846	vect_fa	0.741
1847	vect_fa	0.7428
1848	vect_fa	0.759933
1849	vect_fa	0.757133
1850	vect_fa	0.767267
1851	vect_fa	0.8328
1852	vect_fa	0.7932
1853	vect_fa	0.786733
1854	vect_fa	0.788
1855	vect_fa	0.816
1856	vect_fa	0.914867
1857	vect_fa	0.924667
1858	vect_fa	0.928733
1859	vect_fa	0.913733
1860	vect_fa	0.884667
1861	vect_fa	0.834067
1862	vect_fa	0.796467
1863	vect_fa	0.823533
1864	vect_fa	0.8472
1865	vect_fa	0.836667
1866	vect_fa	0.9186
1867	vect_fa	0.923933
1868	vect_fa	0.907333
1869	vect_fa	0.970333
1870	vect_fa	0.960733
1871	vect_fa	0.9454
1872	vect_fa	0.949733
1873	vect_fa	0.960133
1874	vect_fa	0.954133
1875	vect_fa	0.968733
1876	vect_fa	0.933667
1877	vect_fa	0.9648
1878	vect_fa	0.948667
1879	vect_fa	0.9586
1880	vect_fa	0.9598
1881	vect_fa	0.9602
1882	vect_fa	0.951667
1883	vect_fa	0.9782
1884	vect_fa	0.960933
1885	vect_fa	0.951533
1886	vect_fa	0.799533
1887	vect_fa	0.7754
1888	vect_fa	0.777933
1889	vect_fa	0.787867
1890	vect_fa	0.798933
1891	vect_fa	0.784267
1892	vect_fa	0.7838
1893	vect_fa	0.791867
1894	vect_fa	0.787
1895	vect_fa	0.788133
1896	vect_fa	0.757533
1897	vect_fa	0.783867
1898	vect_fa	0.779733
1899	vect_fa	0.767333
1900	vect_fa	0.788733
1901	vect_fa	0.774467
1902	vect_fa	0.781733
1903	vect_fa	0.772933
1904	vect_fa	0.7864
1905	vect_fa	0.787933
1906	vect_fa	0.840467
1907	vect_fa	0.839067
1908	vect_fa	0.8636
1909	vect_fa	0.838
1910	vect_fa	0.768933
1911	vect_fa	0.787467
1912	vect_fa	0.775067
1913	vect_fa	0.7562
1914	vect_fa	0.790867
1915	vect_fa	0.7732
1916	vect_fa	0.7762
1917	vect_fa	0.773
1918	vect_fa	0.774933
1919	vect_fa	0.9184
1920	vect_fa	0.905933
1921	vect_fa	0.931267
1922	vect_fa	0.908867
1923	vect_fa	0.9146
1924	vect_fa	0.906733
1925	vect_fa	0.915133
1926	vect_fa	0.904533
1927	vect_fa	0.893667
1928	vect_fa	0.905867
1929	vect_fa	0.8836
1930	vect_fa	0.895267
1931	vect_fa	0.893133
1932	vect_fa	0.886333
1933	vect_fa	0.887733
1934	vect_fa	0.910867
1935	vect_fa	0.909933
1936	vect_fa	0.896133
1937	vect_fa	0.904267
1938	vect_fa	0.915933
1939	vect_fa	0.906867
1940	vect_fa	0.911533
1941	vect_fa	0.9284
1942	vect_fa	0.9208
1943	vect_fa	0.939333
1944	vect_fa	0.799533
1945	vect_fa	0.796133
1946	vect_fa	0.795
1947	vect_fa	0.8046
1948	vect_fa	0.786267
1949	vect_fa	0.803
1950	vect_fa	0.794933
1951	vect_fa	0.8808
1952	vect_fa	0.925533
1953	vect_fa	0.783667
1954	vect_fa	0.822333
1955	vect_fa	0.885733
1956	vect_fa	0.776933
1957	vect_fa	0.786667
1958	vect_fa	0.806467
1959	vect_fa	0.789667
1960	vect_fa	0.805467
1961	vect_fa	0.802867
1962	vect_fa	0.8074
1963	vect_fa	0.835133
1964	vect_fa	0.808667
1965	vect_fa	0.8096
1966	vect_fa	0.798933
1967	vect_fa	0.775533
1968	vect_fa	0.7778
1969	vect_fa	0.778533
1970	vect_fa	0.790133
1971	vect_fa	0.783533
1972	vect_fa	0.7728
1973	vect_fa	0.777533
1974	vect_fa	0.798867
1975	vect_fa	0.789933
1976	vect_fa	0.785933
1977	vect_fa	0.775067
1978	vect_fa	0.759467
1979	vect_fa	0.7624
1980	vect_fa	0.751933
1981	vect_fa	0.769667
1982	vect_fa	0.7796
1983	vect_fa	0.772
1984	vect_fa	0.820467
1985	vect_fa	0.784
1986	vect_fa	0.827933
1987	vect_fa	0.849
1988	vect_fa	0.852333
1989	vect_fa	0.841067
1990	vect_fa	0.841933
1991	vect_fa	0.935733
1992	vect_fa	0.782
1993	vect_fa	0.7944
1994	vect_fa	0.7826
1995	vect_fa	0.7982
1996	vect_fa	0.844267
1997	vect_fa	0.826067
1998	vect_fa	0.855067
1999	vect_fa	0.8522
[truncated: 89,507 more rows]

## Sheet: Fig.1d_grassland
	key	value
1	vect_ga	0.417
2	vect_ga	0.532267
3	vect_ga	0.5622
4	vect_ga	0.5022
5	vect_ga	0.500133
6	vect_ga	0.502333
7	vect_ga	0.474733
8	vect_ga	0.509533
9	vect_ga	0.724133
10	vect_ga	0.698333
11	vect_ga	0.7164
12	vect_ga	0.682267
13	vect_ga	0.6424
14	vect_ga	0.6114
15	vect_ga	0.648267
16	vect_ga	0.695867
17	vect_ga	0.718533
18	vect_ga	0.729733
19	vect_ga	0.7308
20	vect_ga	0.855533
21	vect_ga	0.919467
22	vect_ga	0.9162
23	vect_ga	0.911067
24	vect_ga	0.915933
25	vect_ga	0.9164
26	vect_ga	0.892867
27	vect_ga	0.9068
28	vect_ga	0.864533
29	vect_ga	0.883
30	vect_ga	0.804333
31	vect_ga	0.801267
32	vect_ga	0.799067
33	vect_ga	0.810667
34	vect_ga	0.8118
35	vect_ga	0.827467
36	vect_ga	0.826067
37	vect_ga	0.8226
38	vect_ga	0.801333
39	vect_ga	0.819867
40	vect_ga	0.777133
41	vect_ga	0.774267
42	vect_ga	0.7758
43	vect_ga	0.78
44	vect_ga	0.773667
45	vect_ga	0.7592
46	vect_ga	0.765467
47	vect_ga	0.7678
48	vect_ga	0.7962
49	vect_ga	0.781133
50	vect_ga	0.8844
51	vect_ga	0.856533
52	vect_ga	0.864867
53	vect_ga	0.849867
54	vect_ga	0.877933
55	vect_ga	0.8662
56	vect_ga	0.8626
57	vect_ga	0.873267
58	vect_ga	0.8326
59	vect_ga	0.8498
60	vect_ga	0.7474
61	vect_ga	0.748467
62	vect_ga	0.7578
63	vect_ga	0.732067
64	vect_ga	0.751133
65	vect_ga	0.7436
66	vect_ga	0.7312
67	vect_ga	0.756467
68	vect_ga	0.734333
69	vect_ga	0.757533
70	vect_ga	0.816133
71	vect_ga	0.780333
72	vect_ga	0.7844
73	vect_ga	0.767533
74	vect_ga	0.804
75	vect_ga	0.909
76	vect_ga	0.918133
77	vect_ga	0.925267
78	vect_ga	0.9066
79	vect_ga	0.878133
80	vect_ga	0.815267
81	vect_ga	0.7748
82	vect_ga	0.802667
83	vect_ga	0.834733
84	vect_ga	0.8214
85	vect_ga	0.913467
86	vect_ga	0.917267
87	vect_ga	0.900333
88	vect_ga	0.966533
89	vect_ga	0.958333
90	vect_ga	0.940667
91	vect_ga	0.9514
92	vect_ga	0.958333
93	vect_ga	0.949067
94	vect_ga	0.967133
95	vect_ga	0.931933
96	vect_ga	0.965333
97	vect_ga	0.948933
98	vect_ga	0.9534
99	vect_ga	0.953267
100	vect_ga	0.955267
101	vect_ga	0.952267
102	vect_ga	0.975933
103	vect_ga	0.955267
104	vect_ga	0.948667
105	vect_ga	0.7884
106	vect_ga	0.754467
107	vect_ga	0.763133
108	vect_ga	0.7826
109	vect_ga	0.779667
110	vect_ga	0.781
111	vect_ga	0.7774
112	vect_ga	0.775467
113	vect_ga	0.769333
114	vect_ga	0.7636
115	vect_ga	0.720733
116	vect_ga	0.763267
117	vect_ga	0.757733
118	vect_ga	0.754933
119	vect_ga	0.770667
120	vect_ga	0.759933
121	vect_ga	0.761133
122	vect_ga	0.759
123	vect_ga	0.764533
124	vect_ga	0.751467
125	vect_ga	0.759133
126	vect_ga	0.822133
127	vect_ga	0.8172
128	vect_ga	0.848333
129	vect_ga	0.815867
130	vect_ga	0.765267
131	vect_ga	0.772867
132	vect_ga	0.760133
133	vect_ga	0.7378
134	vect_ga	0.780067
135	vect_ga	0.7562
136	vect_ga	0.765867
137	vect_ga	0.7648
138	vect_ga	0.764667
139	vect_ga	0.9036
140	vect_ga	0.889133
141	vect_ga	0.919467
142	vect_ga	0.904867
143	vect_ga	0.898067
144	vect_ga	0.894333
145	vect_ga	0.902
146	vect_ga	0.886933
147	vect_ga	0.883867
148	vect_ga	0.890733
149	vect_ga	0.9644
150	vect_ga	0.9612
151	vect_ga	0.957067
152	vect_ga	0.960733
153	vect_ga	0.957133
154	vect_ga	0.8678
155	vect_ga	0.884733
156	vect_ga	0.881733
157	vect_ga	0.868533
158	vect_ga	0.874933
159	vect_ga	0.910067
160	vect_ga	0.9108
161	vect_ga	0.895467
162	vect_ga	0.916467
163	vect_ga	0.9168
164	vect_ga	0.910667
165	vect_ga	0.9144
166	vect_ga	0.9254
167	vect_ga	0.927133
168	vect_ga	0.941933
169	vect_ga	0.7836
170	vect_ga	0.780933
171	vect_ga	0.781733
172	vect_ga	0.789067
173	vect_ga	0.775067
174	vect_ga	0.789467
175	vect_ga	0.786867
176	vect_ga	0.760867
177	vect_ga	0.782933
178	vect_ga	0.794533
179	vect_ga	0.7768
180	vect_ga	0.793067
181	vect_ga	0.794333
182	vect_ga	0.791467
183	vect_ga	0.828067
184	vect_ga	0.800467
185	vect_ga	0.789933
186	vect_ga	0.777933
187	vect_ga	0.754667
188	vect_ga	0.7606
189	vect_ga	0.755
190	vect_ga	0.7722
191	vect_ga	0.7576
192	vect_ga	0.7514
193	vect_ga	0.7256
194	vect_ga	0.779667
195	vect_ga	0.760533
196	vect_ga	0.767
197	vect_ga	0.757533
198	vect_ga	0.7418
199	vect_ga	0.736667
200	vect_ga	0.727933
201	vect_ga	0.803667
202	vect_ga	0.8278
203	vect_ga	0.8326
204	vect_ga	0.8242
205	vect_ga	0.8368
206	vect_ga	0.944867
207	vect_ga	0.759667
208	vect_ga	0.7762
209	vect_ga	0.765867
210	vect_ga	0.776267
211	vect_ga	0.7922
212	vect_ga	0.776
213	vect_ga	0.7928
214	vect_ga	0.806
215	vect_ga	0.7812
216	vect_ga	0.812267
217	vect_ga	0.7838
218	vect_ga	0.925667
219	vect_ga	0.8708
220	vect_ga	0.888333
221	vect_ga	0.963333
222	vect_ga	0.9644
223	vect_ga	0.9808
224	vect_ga	0.965467
225	vect_ga	0.9796
226	vect_ga	0.8448
227	vect_ga	0.8584
228	vect_ga	0.9182
229	vect_ga	0.915933
230	vect_ga	0.9398
231	vect_ga	0.885133
232	vect_ga	0.891
233	vect_ga	0.8982
234	vect_ga	0.897267
235	vect_ga	0.961267
236	vect_ga	0.937133
237	vect_ga	0.9296
238	vect_ga	0.9208
239	vect_ga	0.928533
240	vect_ga	0.9318
241	vect_ga	0.927333
242	vect_ga	0.948333
243	vect_ga	0.9478
244	vect_ga	0.9344
245	vect_ga	0.938133
246	vect_ga	0.944733
247	vect_ga	0.9262
248	vect_ga	0.972133
249	vect_ga	0.947133
250	vect_ga	0.937133
251	vect_ga	0.9366
252	vect_ga	0.941867
253	vect_ga	0.9446
254	vect_ga	0.939733
255	vect_ga	0.976
256	vect_ga	0.957333
257	vect_ga	0.9684
258	vect_ga	0.981733
259	vect_ga	0.9416
260	vect_ga	0.965
261	vect_ga	0.966733
262	vect_ga	0.877067
263	vect_ga	0.884067
264	vect_ga	0.853333
265	vect_ga	0.7342
266	vect_ga	0.770467
267	vect_ga	0.737267
268	vect_ga	0.746
269	vect_ga	0.761067
270	vect_ga	0.768733
271	vect_ga	0.7494
272	vect_ga	0.765133
273	vect_ga	0.7654
274	vect_ga	0.761867
275	vect_ga	0.5526
276	vect_ga	0.550667
277	vect_ga	0.525867
278	vect_ga	0.520733
279	vect_ga	0.506933
280	vect_ga	0.4804
281	vect_ga	0.5224
282	vect_ga	0.7356
283	vect_ga	0.7026
284	vect_ga	0.720667
285	vect_ga	0.687533
286	vect_ga	0.656467
287	vect_ga	0.633533
288	vect_ga	0.6364
289	vect_ga	0.691533
290	vect_ga	0.726133
291	vect_ga	0.7314
292	vect_ga	0.740533
293	vect_ga	0.848733
294	vect_ga	0.918
295	vect_ga	0.910467
296	vect_ga	0.9072
297	vect_ga	0.910333
298	vect_ga	0.914533
299	vect_ga	0.884467
300	vect_ga	0.901533
301	vect_ga	0.8604
302	vect_ga	0.8736
303	vect_ga	0.806267
304	vect_ga	0.806133
305	vect_ga	0.8048
306	vect_ga	0.8088
307	vect_ga	0.8148
308	vect_ga	0.825867
309	vect_ga	0.826333
310	vect_ga	0.820333
311	vect_ga	0.799133
312	vect_ga	0.821867
313	vect_ga	0.783333
314	vect_ga	0.775067
315	vect_ga	0.775467
316	vect_ga	0.772267
317	vect_ga	0.7758
318	vect_ga	0.764067
319	vect_ga	0.771467
320	vect_ga	0.772467
321	vect_ga	0.791267
322	vect_ga	0.783333
323	vect_ga	0.890667
324	vect_ga	0.860467
325	vect_ga	0.8704
326	vect_ga	0.853333
327	vect_ga	0.878467
328	vect_ga	0.868133
329	vect_ga	0.864
330	vect_ga	0.874667
331	vect_ga	0.838333
332	vect_ga	0.8546
333	vect_ga	0.758733
334	vect_ga	0.755733
335	vect_ga	0.768867
336	vect_ga	0.755067
337	vect_ga	0.768867
338	vect_ga	0.757133
339	vect_ga	0.752933
340	vect_ga	0.771267
341	vect_ga	0.7522
342	vect_ga	0.758
343	vect_ga	0.819733
344	vect_ga	0.7884
345	vect_ga	0.779267
346	vect_ga	0.781133
347	vect_ga	0.806733
348	vect_ga	0.9024
349	vect_ga	0.917267
350	vect_ga	0.915933
351	vect_ga	0.904867
352	vect_ga	0.873933
353	vect_ga	0.816533
354	vect_ga	0.781333
355	vect_ga	0.807133
356	vect_ga	0.831533
357	vect_ga	0.823067
358	vect_ga	0.912333
359	vect_ga	0.9138
360	vect_ga	0.899133
361	vect_ga	0.967067
362	vect_ga	0.953467
363	vect_ga	0.938067
364	vect_ga	0.952267
365	vect_ga	0.959667
366	vect_ga	0.949667
367	vect_ga	0.967
368	vect_ga	0.925467
369	vect_ga	0.959
370	vect_ga	0.9466
371	vect_ga	0.949867
372	vect_ga	0.950267
373	vect_ga	0.9536
374	vect_ga	0.955667
375	vect_ga	0.972733
376	vect_ga	0.954
377	vect_ga	0.9484
378	vect_ga	0.792533
379	vect_ga	0.7712
380	vect_ga	0.7808
381	vect_ga	0.791867
382	vect_ga	0.792867
383	vect_ga	0.79
384	vect_ga	0.787533
385	vect_ga	0.787133
386	vect_ga	0.787867
387	vect_ga	0.7734
388	vect_ga	0.730533
389	vect_ga	0.772067
390	vect_ga	0.773667
391	vect_ga	0.7634
392	vect_ga	0.787
393	vect_ga	0.7722
394	vect_ga	0.775733
395	vect_ga	0.769333
396	vect_ga	0.779133
397	vect_ga	0.766533
398	vect_ga	0.774467
399	vect_ga	0.827533
400	vect_ga	0.837733
401	vect_ga	0.854733
402	vect_ga	0.8292
403	vect_ga	0.773
404	vect_ga	0.781667
405	vect_ga	0.7708
406	vect_ga	0.7462
407	vect_ga	0.787467
408	vect_ga	0.772533
409	vect_ga	0.7764
410	vect_ga	0.777
411	vect_ga	0.7692
412	vect_ga	0.906867
413	vect_ga	0.886867
414	vect_ga	0.913667
415	vect_ga	0.895333
416	vect_ga	0.894067
417	vect_ga	0.89
418	vect_ga	0.894133
419	vect_ga	0.8868
420	vect_ga	0.876867
421	vect_ga	0.887133
422	vect_ga	0.965533
423	vect_ga	0.9642
424	vect_ga	0.956133
425	vect_ga	0.9604
426	vect_ga	0.960867
427	vect_ga	0.871667
428	vect_ga	0.8816
429	vect_ga	0.8778
430	vect_ga	0.8688
431	vect_ga	0.878533
432	vect_ga	0.901067
433	vect_ga	0.896733
434	vect_ga	0.882333
435	vect_ga	0.903
436	vect_ga	0.9092
437	vect_ga	0.9024
438	vect_ga	0.906933
439	vect_ga	0.9202
440	vect_ga	0.920333
441	vect_ga	0.937933
442	vect_ga	0.785067
443	vect_ga	0.7784
444	vect_ga	0.7818
445	vect_ga	0.788
446	vect_ga	0.771667
447	vect_ga	0.786867
448	vect_ga	0.7828
449	vect_ga	0.7634
450	vect_ga	0.780133
451	vect_ga	0.795
452	vect_ga	0.775067
453	vect_ga	0.8022
454	vect_ga	0.7956
455	vect_ga	0.794067
456	vect_ga	0.835
457	vect_ga	0.801333
458	vect_ga	0.795933
459	vect_ga	0.781733
460	vect_ga	0.763133
461	vect_ga	0.7626
462	vect_ga	0.762933
463	vect_ga	0.771867
464	vect_ga	0.766867
465	vect_ga	0.759067
466	vect_ga	0.742533
467	vect_ga	0.789733
468	vect_ga	0.770667
469	vect_ga	0.765067
470	vect_ga	0.763467
471	vect_ga	0.746467
472	vect_ga	0.743267
473	vect_ga	0.735733
474	vect_ga	0.8174
475	vect_ga	0.8338
476	vect_ga	0.838133
477	vect_ga	0.830733
478	vect_ga	0.833733
479	vect_ga	0.9432
480	vect_ga	0.772467
481	vect_ga	0.787933
482	vect_ga	0.774067
483	vect_ga	0.789867
484	vect_ga	0.802333
485	vect_ga	0.786133
486	vect_ga	0.801133
487	vect_ga	0.809333
488	vect_ga	0.800067
489	vect_ga	0.811733
490	vect_ga	0.795867
491	vect_ga	0.919467
492	vect_ga	0.870533
493	vect_ga	0.884333
494	vect_ga	0.963267
495	vect_ga	0.965333
496	vect_ga	0.981067
497	vect_ga	0.963
498	vect_ga	0.9786
499	vect_ga	0.8444
500	vect_ga	0.858333
501	vect_ga	0.9146
502	vect_ga	0.907933
503	vect_ga	0.9426
504	vect_ga	0.883267
505	vect_ga	0.892667
506	vect_ga	0.894067
507	vect_ga	0.893733
508	vect_ga	0.954667
509	vect_ga	0.931267
510	vect_ga	0.932933
511	vect_ga	0.9176
512	vect_ga	0.927867
513	vect_ga	0.927
514	vect_ga	0.920933
515	vect_ga	0.943267
516	vect_ga	0.946867
517	vect_ga	0.9328
518	vect_ga	0.9374
519	vect_ga	0.942
520	vect_ga	0.9258
521	vect_ga	0.967933
522	vect_ga	0.945067
523	vect_ga	0.9368
524	vect_ga	0.935067
525	vect_ga	0.941333
526	vect_ga	0.9406
527	vect_ga	0.9366
528	vect_ga	0.973267
529	vect_ga	0.953867
530	vect_ga	0.969333
531	vect_ga	0.983867
532	vect_ga	0.9446
533	vect_ga	0.968133
534	vect_ga	0.971733
535	vect_ga	0.885133
536	vect_ga	0.8802
537	vect_ga	0.849733
538	vect_ga	0.743467
539	vect_ga	0.7718
540	vect_ga	0.748533
541	vect_ga	0.756
542	vect_ga	0.762667
543	vect_ga	0.7766
544	vect_ga	0.7532
545	vect_ga	0.763067
546	vect_ga	0.765533
547	vect_ga	0.7628
548	vect_ga	0.5506
549	vect_ga	0.5344
550	vect_ga	0.548
551	vect_ga	0.5408
552	vect_ga	0.5592
553	vect_ga	0.5204
554	vect_ga	0.7346
555	vect_ga	0.734467
556	vect_ga	0.754667
557	vect_ga	0.734067
558	vect_ga	0.717133
559	vect_ga	0.6706
560	vect_ga	0.718267
561	vect_ga	0.676133
562	vect_ga	0.7102
563	vect_ga	0.7372
564	vect_ga	0.744133
565	vect_ga	0.8456
566	vect_ga	0.914933
567	vect_ga	0.9034
568	vect_ga	0.903467
569	vect_ga	0.902133
570	vect_ga	0.909133
571	vect_ga	0.878333
572	vect_ga	0.897533
573	vect_ga	0.8634
574	vect_ga	0.872133
575	vect_ga	0.825067
576	vect_ga	0.821
577	vect_ga	0.819
578	vect_ga	0.828533
579	vect_ga	0.8392
580	vect_ga	0.855733
581	vect_ga	0.8494
582	vect_ga	0.844267
583	vect_ga	0.827333
584	vect_ga	0.847
585	vect_ga	0.793733
586	vect_ga	0.801133
587	vect_ga	0.800467
588	vect_ga	0.800467
589	vect_ga	0.796333
590	vect_ga	0.795867
591	vect_ga	0.8
592	vect_ga	0.800267
593	vect_ga	0.794933
594	vect_ga	0.794
595	vect_ga	0.8478
596	vect_ga	0.837867
597	vect_ga	0.852067
598	vect_ga	0.8338
599	vect_ga	0.8682
600	vect_ga	0.8516
601	vect_ga	0.846267
602	vect_ga	0.839533
603	vect_ga	0.8184
604	vect_ga	0.837333
605	vect_ga	0.745667
606	vect_ga	0.751933
607	vect_ga	0.747733
608	vect_ga	0.722733
609	vect_ga	0.741
610	vect_ga	0.725067
611	vect_ga	0.7396
612	vect_ga	0.731667
613	vect_ga	0.7262
614	vect_ga	0.734533
615	vect_ga	0.809867
616	vect_ga	0.7618
617	vect_ga	0.763867
618	vect_ga	0.763533
619	vect_ga	0.790867
620	vect_ga	0.901
621	vect_ga	0.9102
622	vect_ga	0.915133
623	vect_ga	0.8988
624	vect_ga	0.867067
625	vect_ga	0.8192
626	vect_ga	0.769667
627	vect_ga	0.804267
628	vect_ga	0.839467
629	vect_ga	0.817333
630	vect_ga	0.907133
631	vect_ga	0.9106
632	vect_ga	0.8936
633	vect_ga	0.967333
634	vect_ga	0.9512
635	vect_ga	0.9412
636	vect_ga	0.949867
637	vect_ga	0.953667
638	vect_ga	0.949
639	vect_ga	0.968867
640	vect_ga	0.909267
641	vect_ga	0.949533
642	vect_ga	0.924
643	vect_ga	0.933267
644	vect_ga	0.942667
645	vect_ga	0.9434
646	vect_ga	0.925867
647	vect_ga	0.953533
648	vect_ga	0.929533
649	vect_ga	0.923267
650	vect_ga	0.799267
651	vect_ga	0.766267
652	vect_ga	0.770733
653	vect_ga	0.7848
654	vect_ga	0.788733
655	vect_ga	0.7804
656	vect_ga	0.779733
657	vect_ga	0.7824
658	vect_ga	0.767533
659	vect_ga	0.784067
660	vect_ga	0.741733
661	vect_ga	0.780267
662	vect_ga	0.773267
663	vect_ga	0.771933
664	vect_ga	0.791667
665	vect_ga	0.779533
666	vect_ga	0.7836
667	vect_ga	0.778267
668	vect_ga	0.78
669	vect_ga	0.786133
670	vect_ga	0.788467
671	vect_ga	0.847667
672	vect_ga	0.8508
673	vect_ga	0.8656
674	vect_ga	0.8334
675	vect_ga	0.775267
676	vect_ga	0.7948
677	vect_ga	0.774333
678	vect_ga	0.754
679	vect_ga	0.799133
680	vect_ga	0.773933
681	vect_ga	0.7768
682	vect_ga	0.779333
683	vect_ga	0.769
684	vect_ga	0.915133
685	vect_ga	0.901067
686	vect_ga	0.924533
687	vect_ga	0.907133
688	vect_ga	0.907067
689	vect_ga	0.8976
690	vect_ga	0.9034
691	vect_ga	0.892467
692	vect_ga	0.8896
693	vect_ga	0.896667
694	vect_ga	0.954133
695	vect_ga	0.9608
696	vect_ga	0.948533
697	vect_ga	0.959733
698	vect_ga	0.958667
699	vect_ga	0.860933
700	vect_ga	0.876133
701	vect_ga	0.880533
702	vect_ga	0.8656
703	vect_ga	0.865933
704	vect_ga	0.913867
705	vect_ga	0.910467
706	vect_ga	0.8978
707	vect_ga	0.909867
708	vect_ga	0.9194
709	vect_ga	0.901733
710	vect_ga	0.914133
711	vect_ga	0.932667
712	vect_ga	0.930067
713	vect_ga	0.942733
714	vect_ga	0.828333
715	vect_ga	0.820467
716	vect_ga	0.8158
717	vect_ga	0.835533
718	vect_ga	0.810133
719	vect_ga	0.816667
720	vect_ga	0.812
721	vect_ga	0.771467
722	vect_ga	0.787933
723	vect_ga	0.801467
724	vect_ga	0.7892
725	vect_ga	0.798733
726	vect_ga	0.796733
727	vect_ga	0.802067
728	vect_ga	0.828733
729	vect_ga	0.812
730	vect_ga	0.806667
731	vect_ga	0.790933
732	vect_ga	0.774333
733	vect_ga	0.779733
734	vect_ga	0.7758
735	vect_ga	0.788733
736	vect_ga	0.782467
737	vect_ga	0.7698
738	vect_ga	0.7624
739	vect_ga	0.801467
740	vect_ga	0.7894
741	vect_ga	0.7884
742	vect_ga	0.781267
743	vect_ga	0.759
744	vect_ga	0.7548
745	vect_ga	0.758733
746	vect_ga	0.8222
747	vect_ga	0.827067
748	vect_ga	0.845667
749	vect_ga	0.8362
750	vect_ga	0.831467
751	vect_ga	0.929733
752	vect_ga	0.785
753	vect_ga	0.7926
754	vect_ga	0.784933
755	vect_ga	0.790733
756	vect_ga	0.797733
757	vect_ga	0.795933
758	vect_ga	0.8018
759	vect_ga	0.8168
760	vect_ga	0.801867
761	vect_ga	0.818933
762	vect_ga	0.7956
763	vect_ga	0.9068
764	vect_ga	0.863
765	vect_ga	0.863933
766	vect_ga	0.947667
767	vect_ga	0.9582
768	vect_ga	0.977933
769	vect_ga	0.962333
770	vect_ga	0.978667
771	vect_ga	0.836067
772	vect_ga	0.8482
773	vect_ga	0.910933
774	vect_ga	0.898133
775	vect_ga	0.937867
776	vect_ga	0.882867
777	vect_ga	0.899133
778	vect_ga	0.8858
779	vect_ga	0.890067
780	vect_ga	0.9446
781	vect_ga	0.942667
782	vect_ga	0.931667
783	vect_ga	0.925467
784	vect_ga	0.923267
785	vect_ga	0.932267
786	vect_ga	0.927467
787	vect_ga	0.938333
788	vect_ga	0.942933
789	vect_ga	0.928933
790	vect_ga	0.939933
791	vect_ga	0.944867
792	vect_ga	0.93
793	vect_ga	0.961533
794	vect_ga	0.949867
795	vect_ga	0.937467
796	vect_ga	0.937
797	vect_ga	0.941533
798	vect_ga	0.950733
799	vect_ga	0.9418
800	vect_ga	0.973467
801	vect_ga	0.9564
802	vect_ga	0.968667
803	vect_ga	0.979533
804	vect_ga	0.944933
805	vect_ga	0.958533
806	vect_ga	0.963467
807	vect_ga	0.8566
808	vect_ga	0.865933
809	vect_ga	0.855733
810	vect_ga	0.759
811	vect_ga	0.799467
812	vect_ga	0.7546
813	vect_ga	0.765933
814	vect_ga	0.780467
815	vect_ga	0.791667
816	vect_ga	0.778733
817	vect_ga	0.783733
818	vect_ga	0.788667
819	vect_ga	0.768933
820	vect_ga	0.573133
821	vect_ga	0.5736
822	vect_ga	0.543067
823	vect_ga	0.562933
824	vect_ga	0.532067
825	vect_ga	0.730733
826	vect_ga	0.736133
827	vect_ga	0.767333
828	vect_ga	0.736067
829	vect_ga	0.733933
830	vect_ga	0.700467
831	vect_ga	0.732133
832	vect_ga	0.7238
833	vect_ga	0.741933
834	vect_ga	0.771333
835	vect_ga	0.7832
836	vect_ga	0.8782
837	vect_ga	0.9332
838	vect_ga	0.928733
839	vect_ga	0.926933
840	vect_ga	0.927667
841	vect_ga	0.932067
842	vect_ga	0.909
843	vect_ga	0.921067
844	vect_ga	0.882133
845	vect_ga	0.902467
846	vect_ga	0.8516
847	vect_ga	0.848533
848	vect_ga	0.840733
849	vect_ga	0.845067
850	vect_ga	0.843267
851	vect_ga	0.864267
852	vect_ga	0.8618
853	vect_ga	0.8548
854	vect_ga	0.835933
855	vect_ga	0.8526
856	vect_ga	0.810533
857	vect_ga	0.816733
858	vect_ga	0.820867
859	vect_ga	0.815533
860	vect_ga	0.819
861	vect_ga	0.808533
862	vect_ga	0.811067
863	vect_ga	0.812667
864	vect_ga	0.818467
865	vect_ga	0.812667
866	vect_ga	0.898333
867	vect_ga	0.8748
868	vect_ga	0.882067
869	vect_ga	0.874733
870	vect_ga	0.892467
871	vect_ga	0.8866
872	vect_ga	0.888867
873	vect_ga	0.889467
874	vect_ga	0.8506
875	vect_ga	0.8742
876	vect_ga	0.790733
877	vect_ga	0.787733
878	vect_ga	0.802133
879	vect_ga	0.771467
880	vect_ga	0.7992
881	vect_ga	0.791667
882	vect_ga	0.7824
883	vect_ga	0.7942
884	vect_ga	0.790933
885	vect_ga	0.793333
886	vect_ga	0.852267
887	vect_ga	0.814
888	vect_ga	0.8084
889	vect_ga	0.8026
890	vect_ga	0.833133
891	vect_ga	0.920933
892	vect_ga	0.927067
893	vect_ga	0.9326
894	vect_ga	0.919
895	vect_ga	0.897
896	vect_ga	0.853933
897	vect_ga	0.813333
898	vect_ga	0.8396
899	vect_ga	0.873867
900	vect_ga	0.851
901	vect_ga	0.9306
902	vect_ga	0.932467
903	vect_ga	0.923333
904	vect_ga	0.972133
905	vect_ga	0.96
906	vect_ga	0.948467
907	vect_ga	0.957
908	vect_ga	0.964067
909	vect_ga	0.955133
910	vect_ga	0.9708
911	vect_ga	0.932067
912	vect_ga	0.9642
913	vect_ga	0.954067
914	vect_ga	0.960267
915	vect_ga	0.958733
916	vect_ga	0.960733
917	vect_ga	0.9572
918	vect_ga	0.976867
919	vect_ga	0.960667
920	vect_ga	0.952733
921	vect_ga	0.836067
922	vect_ga	0.8084
923	vect_ga	0.814333
924	vect_ga	0.822733
925	vect_ga	0.828
926	vect_ga	0.823133
927	vect_ga	0.8218
928	vect_ga	0.8266
929	vect_ga	0.816733
930	vect_ga	0.8218
931	vect_ga	0.7786
932	vect_ga	0.818133
933	vect_ga	0.815
934	vect_ga	0.813133
935	vect_ga	0.8292
936	vect_ga	0.811067
937	vect_ga	0.822267
938	vect_ga	0.81
939	vect_ga	0.821267
940	vect_ga	0.817733
941	vect_ga	0.803467
942	vect_ga	0.8548
943	vect_ga	0.858467
944	vect_ga	0.871733
945	vect_ga	0.851667
946	vect_ga	0.813867
947	vect_ga	0.816667
948	vect_ga	0.8098
949	vect_ga	0.791733
950	vect_ga	0.822267
951	vect_ga	0.814867
952	vect_ga	0.817667
953	vect_ga	0.815
954	vect_ga	0.806467
955	vect_ga	0.9264
956	vect_ga	0.920133
957	vect_ga	0.935
958	vect_ga	0.9202
959	vect_ga	0.921867
960	vect_ga	0.9178
961	vect_ga	0.9268
962	vect_ga	0.910933
963	vect_ga	0.902467
964	vect_ga	0.913667
965	vect_ga	0.968067
966	vect_ga	0.968533
967	vect_ga	0.963933
968	vect_ga	0.967133
969	vect_ga	0.9632
970	vect_ga	0.8878
971	vect_ga	0.904867
972	vect_ga	0.901867
973	vect_ga	0.8964
974	vect_ga	0.895667
975	vect_ga	0.9194
976	vect_ga	0.919267
977	vect_ga	0.908133
978	vect_ga	0.919067
979	vect_ga	0.920933
980	vect_ga	0.916933
981	vect_ga	0.917067
982	vect_ga	0.936067
983	vect_ga	0.928733
984	vect_ga	0.9406
985	vect_ga	0.843533
986	vect_ga	0.837733
987	vect_ga	0.831867
988	vect_ga	0.844933
989	vect_ga	0.822067
990	vect_ga	0.835067
991	vect_ga	0.8296
992	vect_ga	0.8064
993	vect_ga	0.8234
994	vect_ga	0.835533
995	vect_ga	0.8224
996	vect_ga	0.837667
997	vect_ga	0.840733
998	vect_ga	0.836
999	vect_ga	0.861933
1000	vect_ga	0.842733
1001	vect_ga	0.841
1002	vect_ga	0.825067
1003	vect_ga	0.8018
1004	vect_ga	0.803867
1005	vect_ga	0.802867
1006	vect_ga	0.811267
1007	vect_ga	0.8072
1008	vect_ga	0.795867
1009	vect_ga	0.783267
1010	vect_ga	0.822467
1011	vect_ga	0.815533
1012	vect_ga	0.802667
1013	vect_ga	0.803
1014	vect_ga	0.7904
1015	vect_ga	0.786467
1016	vect_ga	0.781533
1017	vect_ga	0.850333
1018	vect_ga	0.862733
1019	vect_ga	0.870133
1020	vect_ga	0.8586
1021	vect_ga	0.862733
1022	vect_ga	0.9424
1023	vect_ga	0.8106
1024	vect_ga	0.8234
1025	vect_ga	0.818133
1026	vect_ga	0.8206
1027	vect_ga	0.8366
1028	vect_ga	0.8246
1029	vect_ga	0.820333
1030	vect_ga	0.849133
1031	vect_ga	0.835667
1032	vect_ga	0.839533
1033	vect_ga	0.829333
1034	vect_ga	0.9272
1035	vect_ga	0.888267
1036	vect_ga	0.897733
1037	vect_ga	0.965867
1038	vect_ga	0.9718
1039	vect_ga	0.985333
1040	vect_ga	0.964533
1041	vect_ga	0.980533
1042	vect_ga	0.876
1043	vect_ga	0.883133
1044	vect_ga	0.935133
1045	vect_ga	0.9214
1046	vect_ga	0.9482
1047	vect_ga	0.908667
1048	vect_ga	0.911733
1049	vect_ga	0.906267
1050	vect_ga	0.910333
1051	vect_ga	0.968
1052	vect_ga	0.948067
1053	vect_ga	0.9446
1054	vect_ga	0.937067
1055	vect_ga	0.937267
1056	vect_ga	0.937333
1057	vect_ga	0.934667
1058	vect_ga	0.959933
1059	vect_ga	0.960267
1060	vect_ga	0.9398
1061	vect_ga	0.9462
1062	vect_ga	0.953333
1063	vect_ga	0.937333
1064	vect_ga	0.9734
1065	vect_ga	0.951133
1066	vect_ga	0.947733
1067	vect_ga	0.939133
1068	vect_ga	0.945133
1069	vect_ga	0.951067
1070	vect_ga	0.942867
1071	vect_ga	0.9746
1072	vect_ga	0.958933
1073	vect_ga	0.968667
1074	vect_ga	0.982667
1075	vect_ga	0.9446
1076	vect_ga	0.968067
1077	vect_ga	0.968667
1078	vect_ga	0.8988
1079	vect_ga	0.894933
1080	vect_ga	0.883533
1081	vect_ga	0.7922
1082	vect_ga	0.8276
1083	vect_ga	0.786067
1084	vect_ga	0.799333
1085	vect_ga	0.808533
1086	vect_ga	0.8204
1087	vect_ga	0.8102
1088	vect_ga	0.812333
1089	vect_ga	0.820133
1090	vect_ga	0.799467
1091	vect_ga	0.407467
1092	vect_ga	0.436667
1093	vect_ga	0.4282
1094	vect_ga	0.429933
1095	vect_ga	0.730067
1096	vect_ga	0.739667
1097	vect_ga	0.762
1098	vect_ga	0.724733
1099	vect_ga	0.7042
1100	vect_ga	0.6508
1101	vect_ga	0.6986
1102	vect_ga	0.711333
1103	vect_ga	0.732667
1104	vect_ga	0.753133
1105	vect_ga	0.7654
1106	vect_ga	0.8528
1107	vect_ga	0.916
1108	vect_ga	0.909733
1109	vect_ga	0.9052
1110	vect_ga	0.912867
1111	vect_ga	0.912667
1112	vect_ga	0.894467
1113	vect_ga	0.9002
1114	vect_ga	0.8692
1115	vect_ga	0.874533
1116	vect_ga	0.812
1117	vect_ga	0.8064
1118	vect_ga	0.8024
1119	vect_ga	0.812467
1120	vect_ga	0.8178
1121	vect_ga	0.8318
1122	vect_ga	0.826533
1123	vect_ga	0.8226
1124	vect_ga	0.809733
1125	vect_ga	0.822467
1126	vect_ga	0.775733
1127	vect_ga	0.7692
1128	vect_ga	0.774733
1129	vect_ga	0.764267
1130	vect_ga	0.7708
1131	vect_ga	0.748667
1132	vect_ga	0.764067
1133	vect_ga	0.7588
1134	vect_ga	0.772533
1135	vect_ga	0.7692
1136	vect_ga	0.8786
1137	vect_ga	0.849
1138	vect_ga	0.8492
1139	vect_ga	0.8406
1140	vect_ga	0.862867
1141	vect_ga	0.8528
1142	vect_ga	0.856133
1143	vect_ga	0.859667
1144	vect_ga	0.821467
1145	vect_ga	0.8354
1146	vect_ga	0.734
1147	vect_ga	0.734267
1148	vect_ga	0.7402
1149	vect_ga	0.711267
1150	vect_ga	0.738733
1151	vect_ga	0.7338
1152	vect_ga	0.7314
1153	vect_ga	0.757133
1154	vect_ga	0.750933
1155	vect_ga	0.760733
1156	vect_ga	0.825733
1157	vect_ga	0.7998
1158	vect_ga	0.787533
1159	vect_ga	0.7902
1160	vect_ga	0.816267
1161	vect_ga	0.915
1162	vect_ga	0.921533
1163	vect_ga	0.9278
1164	vect_ga	0.915067
1165	vect_ga	0.8902
1166	vect_ga	0.836533
1167	vect_ga	0.793733
1168	vect_ga	0.818133
1169	vect_ga	0.8502
1170	vect_ga	0.837067
1171	vect_ga	0.922333
1172	vect_ga	0.926133
1173	vect_ga	0.913
1174	vect_ga	0.9698
1175	vect_ga	0.959867
1176	vect_ga	0.943
1177	vect_ga	0.951267
1178	vect_ga	0.960133
1179	vect_ga	0.952667
1180	vect_ga	0.971667
1181	vect_ga	0.930867
1182	vect_ga	0.964467
1183	vect_ga	0.950733
1184	vect_ga	0.958067
1185	vect_ga	0.958067
1186	vect_ga	0.9576
1187	vect_ga	0.9548
1188	vect_ga	0.970533
1189	vect_ga	0.9566
1190	vect_ga	0.944133
1191	vect_ga	0.793067
1192	vect_ga	0.765
1193	vect_ga	0.7744
1194	vect_ga	0.792333
1195	vect_ga	0.801267
1196	vect_ga	0.784333
1197	vect_ga	0.780533
1198	vect_ga	0.789067
1199	vect_ga	0.776733
1200	vect_ga	0.789533
1201	vect_ga	0.7506
1202	vect_ga	0.776133
1203	vect_ga	0.781067
1204	vect_ga	0.7674
1205	vect_ga	0.7786
1206	vect_ga	0.765933
1207	vect_ga	0.7674
1208	vect_ga	0.764467
1209	vect_ga	0.776067
1210	vect_ga	0.7528
1211	vect_ga	0.762867
1212	vect_ga	0.818667
1213	vect_ga	0.823667
1214	vect_ga	0.8514
1215	vect_ga	0.833933
1216	vect_ga	0.776133
1217	vect_ga	0.783467
1218	vect_ga	0.780533
1219	vect_ga	0.7602
1220	vect_ga	0.793267
1221	vect_ga	0.785333
1222	vect_ga	0.7716
1223	vect_ga	0.781667
1224	vect_ga	0.7784
1225	vect_ga	0.9152
1226	vect_ga	0.9036
1227	vect_ga	0.928733
1228	vect_ga	0.909667
1229	vect_ga	0.911467
1230	vect_ga	0.904933
1231	vect_ga	0.910067
1232	vect_ga	0.902133
1233	vect_ga	0.893667
1234	vect_ga	0.904333
1235	vect_ga	0.968467
1236	vect_ga	0.964667
1237	vect_ga	0.959733
1238	vect_ga	0.959467
1239	vect_ga	0.959067
1240	vect_ga	0.882867
1241	vect_ga	0.893133
1242	vect_ga	0.887667
1243	vect_ga	0.8806
1244	vect_ga	0.8796
1245	vect_ga	0.908467
1246	vect_ga	0.909533
1247	vect_ga	0.8962
1248	vect_ga	0.910467
1249	vect_ga	0.9108
1250	vect_ga	0.899867
1251	vect_ga	0.9058
1252	vect_ga	0.9244
1253	vect_ga	0.918133
1254	vect_ga	0.932067
1255	vect_ga	0.7994
1256	vect_ga	0.7892
1257	vect_ga	0.7926
1258	vect_ga	0.809467
1259	vect_ga	0.789467
1260	vect_ga	0.7976
1261	vect_ga	0.800067
1262	vect_ga	0.778067
1263	vect_ga	0.7832
1264	vect_ga	0.813
1265	vect_ga	0.789333
1266	vect_ga	0.795133
1267	vect_ga	0.804533
1268	vect_ga	0.793133
1269	vect_ga	0.823933
1270	vect_ga	0.811133
1271	vect_ga	0.797933
1272	vect_ga	0.7768
1273	vect_ga	0.7478
1274	vect_ga	0.761133
1275	vect_ga	0.756133
1276	vect_ga	0.7714
1277	vect_ga	0.759067
1278	vect_ga	0.7554
1279	vect_ga	0.765533
1280	vect_ga	0.7834
1281	vect_ga	0.7642
1282	vect_ga	0.7844
1283	vect_ga	0.7754
1284	vect_ga	0.755867
1285	vect_ga	0.757933
1286	vect_ga	0.741133
1287	vect_ga	0.830333
1288	vect_ga	0.8428
1289	vect_ga	0.848267
1290	vect_ga	0.838267
1291	vect_ga	0.843333
1292	vect_ga	0.924933
1293	vect_ga	0.78
1294	vect_ga	0.796867
1295	vect_ga	0.783933
1296	vect_ga	0.799067
1297	vect_ga	0.8136
1298	vect_ga	0.800733
1299	vect_ga	0.8092
1300	vect_ga	0.816133
1301	vect_ga	0.806
1302	vect_ga	0.804867
1303	vect_ga	0.789333
1304	vect_ga	0.9102
1305	vect_ga	0.8574
1306	vect_ga	0.877133
1307	vect_ga	0.965467
1308	vect_ga	0.9674
1309	vect_ga	0.981667
1310	vect_ga	0.962467
1311	vect_ga	0.979133
1312	vect_ga	0.8528
1313	vect_ga	0.8656
1314	vect_ga	0.924
1315	vect_ga	0.918733
1316	vect_ga	0.941867
1317	vect_ga	0.890533
1318	vect_ga	0.895133
1319	vect_ga	0.889733
1320	vect_ga	0.899733
1321	vect_ga	0.9608
1322	vect_ga	0.938133
1323	vect_ga	0.936
1324	vect_ga	0.9296
1325	vect_ga	0.937067
1326	vect_ga	0.933533
1327	vect_ga	0.926
1328	vect_ga	0.9508
1329	vect_ga	0.9516
1330	vect_ga	0.930667
1331	vect_ga	0.943867
1332	vect_ga	0.946267
1333	vect_ga	0.929733
1334	vect_ga	0.974267
1335	vect_ga	0.946667
1336	vect_ga	0.938133
1337	vect_ga	0.937533
1338	vect_ga	0.9448
1339	vect_ga	0.947333
1340	vect_ga	0.939533
1341	vect_ga	0.976733
1342	vect_ga	0.960067
1343	vect_ga	0.973467
1344	vect_ga	0.986733
1345	vect_ga	0.950333
1346	vect_ga	0.968867
1347	vect_ga	0.967667
1348	vect_ga	0.888267
1349	vect_ga	0.881067
1350	vect_ga	0.867
1351	vect_ga	0.7458
1352	vect_ga	0.7796
1353	vect_ga	0.752133
1354	vect_ga	0.771467
1355	vect_ga	0.7738
1356	vect_ga	0.786467
1357	vect_ga	0.771
1358	vect_ga	0.7802
1359	vect_ga	0.787467
1360	vect_ga	0.777867
1361	vect_ga	0.432
1362	vect_ga	0.417467
1363	vect_ga	0.4262
1364	vect_ga	0.7326
1365	vect_ga	0.738733
1366	vect_ga	0.767667
1367	vect_ga	0.724333
1368	vect_ga	0.695867
1369	vect_ga	0.650133
1370	vect_ga	0.686733
1371	vect_ga	0.7148
1372	vect_ga	0.732533
1373	vect_ga	0.747667
1374	vect_ga	0.7482
1375	vect_ga	0.8602
1376	vect_ga	0.916933
1377	vect_ga	0.9146
1378	vect_ga	0.9096
1379	vect_ga	0.921
1380	vect_ga	0.920333
1381	vect_ga	0.899
1382	vect_ga	0.907333
1383	vect_ga	0.867867
1384	vect_ga	0.8772
1385	vect_ga	0.810067
1386	vect_ga	0.8
1387	vect_ga	0.799867
1388	vect_ga	0.804867
1389	vect_ga	0.814333
1390	vect_ga	0.823867
1391	vect_ga	0.822267
1392	vect_ga	0.8238
1393	vect_ga	0.804667
1394	vect_ga	0.8198
1395	vect_ga	0.7712
1396	vect_ga	0.759533
1397	vect_ga	0.7692
1398	vect_ga	0.762667
1399	vect_ga	0.754933
1400	vect_ga	0.7336
1401	vect_ga	0.748133
1402	vect_ga	0.746933
1403	vect_ga	0.763667
1404	vect_ga	0.759333
1405	vect_ga	0.8926
1406	vect_ga	0.8634
1407	vect_ga	0.8696
1408	vect_ga	0.857467
1409	vect_ga	0.881733
1410	vect_ga	0.873267
1411	vect_ga	0.866333
1412	vect_ga	0.8784
1413	vect_ga	0.837133
1414	vect_ga	0.8564
1415	vect_ga	0.751267
1416	vect_ga	0.746733
1417	vect_ga	0.7538
1418	vect_ga	0.7248
1419	vect_ga	0.7488
1420	vect_ga	0.7378
1421	vect_ga	0.738467
1422	vect_ga	0.768933
1423	vect_ga	0.760333
1424	vect_ga	0.7662
1425	vect_ga	0.823867
1426	vect_ga	0.802533
1427	vect_ga	0.799867
1428	vect_ga	0.7952
1429	vect_ga	0.819933
1430	vect_ga	0.919667
1431	vect_ga	0.923733
1432	vect_ga	0.931333
1433	vect_ga	0.9216
1434	vect_ga	0.891667
1435	vect_ga	0.831267
1436	vect_ga	0.7932
1437	vect_ga	0.815533
1438	vect_ga	0.833733
1439	vect_ga	0.835533
1440	vect_ga	0.9192
1441	vect_ga	0.919667
1442	vect_ga	0.906067
1443	vect_ga	0.968933
1444	vect_ga	0.958267
1445	vect_ga	0.941867
1446	vect_ga	0.952133
1447	vect_ga	0.9608
1448	vect_ga	0.955933
1449	vect_ga	0.971267
1450	vect_ga	0.936067
1451	vect_ga	0.97
1452	vect_ga	0.958867
1453	vect_ga	0.963733
1454	vect_ga	0.962533
1455	vect_ga	0.9614
1456	vect_ga	0.9606
1457	vect_ga	0.980867
1458	vect_ga	0.963067
1459	vect_ga	0.957467
1460	vect_ga	0.7804
1461	vect_ga	0.756467
1462	vect_ga	0.769467
1463	vect_ga	0.786
1464	vect_ga	0.795867
1465	vect_ga	0.785733
1466	vect_ga	0.787533
1467	vect_ga	0.7864
1468	vect_ga	0.776133
1469	vect_ga	0.779733
1470	vect_ga	0.749333
1471	vect_ga	0.772067
1472	vect_ga	0.7716
1473	vect_ga	0.756933
1474	vect_ga	0.762067
1475	vect_ga	0.750933
1476	vect_ga	0.757133
1477	vect_ga	0.757133
1478	vect_ga	0.7696
1479	vect_ga	0.729467
1480	vect_ga	0.7616
1481	vect_ga	0.813533
1482	vect_ga	0.816467
1483	vect_ga	0.8454
1484	vect_ga	0.832933
1485	vect_ga	0.7716
1486	vect_ga	0.785667
1487	vect_ga	0.776467
1488	vect_ga	0.7568
1489	vect_ga	0.7938
1490	vect_ga	0.7726
1491	vect_ga	0.773333
1492	vect_ga	0.7748
1493	vect_ga	0.781933
1494	vect_ga	0.914267
1495	vect_ga	0.899533
1496	vect_ga	0.926867
1497	vect_ga	0.910867
1498	vect_ga	0.910133
1499	vect_ga	0.9018
1500	vect_ga	0.912
1501	vect_ga	0.901533
1502	vect_ga	0.894067
1503	vect_ga	0.901067
1504	vect_ga	0.9668
1505	vect_ga	0.965
1506	vect_ga	0.960933
1507	vect_ga	0.960467
1508	vect_ga	0.957733
1509	vect_ga	0.881067
1510	vect_ga	0.884333
1511	vect_ga	0.8862
1512	vect_ga	0.875667
1513	vect_ga	0.883533
1514	vect_ga	0.903467
1515	vect_ga	0.899333
1516	vect_ga	0.891467
1517	vect_ga	0.9102
1518	vect_ga	0.911933
1519	vect_ga	0.911
1520	vect_ga	0.9064
1521	vect_ga	0.921733
1522	vect_ga	0.9202
1523	vect_ga	0.929867
1524	vect_ga	0.771
1525	vect_ga	0.769867
1526	vect_ga	0.7774
1527	vect_ga	0.7724
1528	vect_ga	0.7678
1529	vect_ga	0.776733
1530	vect_ga	0.7804
1531	vect_ga	0.7682
1532	vect_ga	0.775933
1533	vect_ga	0.793733
1534	vect_ga	0.771867
1535	vect_ga	0.788333
1536	vect_ga	0.793667
1537	vect_ga	0.786
1538	vect_ga	0.8274
1539	vect_ga	0.8008
1540	vect_ga	0.795933
1541	vect_ga	0.773467
1542	vect_ga	0.748667
1543	vect_ga	0.755
1544	vect_ga	0.752467
1545	vect_ga	0.771067
1546	vect_ga	0.7568
1547	vect_ga	0.750667
1548	vect_ga	0.764467
1549	vect_ga	0.781667
1550	vect_ga	0.765133
1551	vect_ga	0.7784
1552	vect_ga	0.763733
1553	vect_ga	0.7498
1554	vect_ga	0.750333
1555	vect_ga	0.728933
1556	vect_ga	0.82
1557	vect_ga	0.833667
1558	vect_ga	0.838
1559	vect_ga	0.824933
1560	vect_ga	0.830733
1561	vect_ga	0.940333
1562	vect_ga	0.766667
1563	vect_ga	0.787733
1564	vect_ga	0.773667
1565	vect_ga	0.792
1566	vect_ga	0.797933
1567	vect_ga	0.785933
1568	vect_ga	0.801533
1569	vect_ga	0.806867
1570	vect_ga	0.7986
1571	vect_ga	0.806267
1572	vect_ga	0.7802
1573	vect_ga	0.917467
1574	vect_ga	0.859733
1575	vect_ga	0.8836
1576	vect_ga	0.967733
1577	vect_ga	0.9676
1578	vect_ga	0.983267
1579	vect_ga	0.968467
1580	vect_ga	0.980133
1581	vect_ga	0.8512
1582	vect_ga	0.870667
1583	vect_ga	0.925467
1584	vect_ga	0.921267
1585	vect_ga	0.9476
1586	vect_ga	0.882533
1587	vect_ga	0.8898
1588	vect_ga	0.894
1589	vect_ga	0.897067
1590	vect_ga	0.9616
1591	vect_ga	0.938133
1592	vect_ga	0.9342
1593	vect_ga	0.928667
1594	vect_ga	0.9326
1595	vect_ga	0.935733
1596	vect_ga	0.929
1597	vect_ga	0.951533
1598	vect_ga	0.951467
1599	vect_ga	0.935133
1600	vect_ga	0.942867
1601	vect_ga	0.9492
1602	vect_ga	0.9284
1603	vect_ga	0.974
1604	vect_ga	0.947867
1605	vect_ga	0.940467
1606	vect_ga	0.939333
1607	vect_ga	0.9446
1608	vect_ga	0.951
1609	vect_ga	0.9412
1610	vect_ga	0.978933
1611	vect_ga	0.9608
1612	vect_ga	0.975333
1613	vect_ga	0.987133
1614	vect_ga	0.956533
1615	vect_ga	0.975
1616	vect_ga	0.972
1617	vect_ga	0.8904
1618	vect_ga	0.885267
1619	vect_ga	0.862467
1620	vect_ga	0.7336
1621	vect_ga	0.766733
1622	vect_ga	0.737867
1623	vect_ga	0.756733
1624	vect_ga	0.766667
1625	vect_ga	0.771667
1626	vect_ga	0.753
1627	vect_ga	0.765
1628	vect_ga	0.7706
1629	vect_ga	0.769
1630	vect_ga	0.433
1631	vect_ga	0.4366
1632	vect_ga	0.7382
1633	vect_ga	0.736867
1634	vect_ga	0.765933
1635	vect_ga	0.738867
1636	vect_ga	0.699467
1637	vect_ga	0.6578
1638	vect_ga	0.691267
1639	vect_ga	0.708267
1640	vect_ga	0.7396
1641	vect_ga	0.7408
1642	vect_ga	0.7528
1643	vect_ga	0.858467
1644	vect_ga	0.9284
1645	vect_ga	0.924467
1646	vect_ga	0.9214
1647	vect_ga	0.924133
1648	vect_ga	0.923667
1649	vect_ga	0.889
1650	vect_ga	0.911133
1651	vect_ga	0.875133
1652	vect_ga	0.8868
1653	vect_ga	0.8332
1654	vect_ga	0.829933
1655	vect_ga	0.831333
1656	vect_ga	0.830467
1657	vect_ga	0.8368
1658	vect_ga	0.8544
1659	vect_ga	0.8506
1660	vect_ga	0.844867
1661	vect_ga	0.8278
1662	vect_ga	0.842267
1663	vect_ga	0.781733
1664	vect_ga	0.78
1665	vect_ga	0.7714
1666	vect_ga	0.7638
1667	vect_ga	0.769867
1668	vect_ga	0.759267
1669	vect_ga	0.768533
1670	vect_ga	0.769667
1671	vect_ga	0.774533
1672	vect_ga	0.7712
1673	vect_ga	0.879867
1674	vect_ga	0.8524
1675	vect_ga	0.859333
1676	vect_ga	0.848
1677	vect_ga	0.873333
1678	vect_ga	0.858867
1679	vect_ga	0.860667
1680	vect_ga	0.8658
1681	vect_ga	0.830533
1682	vect_ga	0.8522
1683	vect_ga	0.748667
1684	vect_ga	0.752733
1685	vect_ga	0.7546
1686	vect_ga	0.732733
1687	vect_ga	0.754067
1688	vect_ga	0.741
1689	vect_ga	0.7428
1690	vect_ga	0.759933
1691	vect_ga	0.757133
1692	vect_ga	0.767267
1693	vect_ga	0.8328
1694	vect_ga	0.7932
1695	vect_ga	0.786733
1696	vect_ga	0.788
1697	vect_ga	0.816
1698	vect_ga	0.914867
1699	vect_ga	0.924667
1700	vect_ga	0.928733
1701	vect_ga	0.913733
1702	vect_ga	0.884667
1703	vect_ga	0.834067
1704	vect_ga	0.796467
1705	vect_ga	0.823533
1706	vect_ga	0.8472
1707	vect_ga	0.836667
1708	vect_ga	0.9186
1709	vect_ga	0.923933
1710	vect_ga	0.907333
1711	vect_ga	0.970333
1712	vect_ga	0.960733
1713	vect_ga	0.9454
1714	vect_ga	0.949733
1715	vect_ga	0.960133
1716	vect_ga	0.954133
1717	vect_ga	0.968733
1718	vect_ga	0.933667
1719	vect_ga	0.9648
1720	vect_ga	0.948667
1721	vect_ga	0.9586
1722	vect_ga	0.9598
1723	vect_ga	0.9602
1724	vect_ga	0.951667
1725	vect_ga	0.9782
1726	vect_ga	0.960933
1727	vect_ga	0.951533
1728	vect_ga	0.799533
1729	vect_ga	0.7754
1730	vect_ga	0.777933
1731	vect_ga	0.787867
1732	vect_ga	0.798933
1733	vect_ga	0.784267
1734	vect_ga	0.7838
1735	vect_ga	0.791867
1736	vect_ga	0.787
1737	vect_ga	0.788133
1738	vect_ga	0.757533
1739	vect_ga	0.783867
1740	vect_ga	0.779733
1741	vect_ga	0.767333
1742	vect_ga	0.788733
1743	vect_ga	0.774467
1744	vect_ga	0.781733
1745	vect_ga	0.772933
1746	vect_ga	0.7864
1747	vect_ga	0.761267
1748	vect_ga	0.787933
1749	vect_ga	0.840467
1750	vect_ga	0.839067
1751	vect_ga	0.8636
1752	vect_ga	0.838
1753	vect_ga	0.768933
1754	vect_ga	0.787467
1755	vect_ga	0.775067
1756	vect_ga	0.7562
1757	vect_ga	0.790867
1758	vect_ga	0.7732
1759	vect_ga	0.7762
1760	vect_ga	0.773
1761	vect_ga	0.774933
1762	vect_ga	0.9184
1763	vect_ga	0.905933
1764	vect_ga	0.931267
1765	vect_ga	0.908867
1766	vect_ga	0.9146
1767	vect_ga	0.906733
1768	vect_ga	0.915133
1769	vect_ga	0.904533
1770	vect_ga	0.893667
1771	vect_ga	0.905867
1772	vect_ga	0.9688
1773	vect_ga	0.969733
1774	vect_ga	0.966733
1775	vect_ga	0.9666
1776	vect_ga	0.964133
1777	vect_ga	0.8836
1778	vect_ga	0.895267
1779	vect_ga	0.893133
1780	vect_ga	0.886333
1781	vect_ga	0.887733
1782	vect_ga	0.910867
1783	vect_ga	0.909933
1784	vect_ga	0.896133
1785	vect_ga	0.904267
1786	vect_ga	0.915933
1787	vect_ga	0.906867
1788	vect_ga	0.911533
1789	vect_ga	0.9284
1790	vect_ga	0.9208
1791	vect_ga	0.939333
1792	vect_ga	0.799533
1793	vect_ga	0.796133
1794	vect_ga	0.795
1795	vect_ga	0.8046
1796	vect_ga	0.786267
1797	vect_ga	0.803
1798	vect_ga	0.794933
1799	vect_ga	0.776933
1800	vect_ga	0.786667
1801	vect_ga	0.806467
1802	vect_ga	0.789667
1803	vect_ga	0.805467
1804	vect_ga	0.802867
1805	vect_ga	0.8074
1806	vect_ga	0.835133
1807	vect_ga	0.808667
1808	vect_ga	0.8096
1809	vect_ga	0.798933
1810	vect_ga	0.775533
1811	vect_ga	0.7778
1812	vect_ga	0.778533
1813	vect_ga	0.790133
1814	vect_ga	0.783533
1815	vect_ga	0.7728
1816	vect_ga	0.777533
1817	vect_ga	0.798867
1818	vect_ga	0.789933
1819	vect_ga	0.785933
1820	vect_ga	0.775067
1821	vect_ga	0.759467
1822	vect_ga	0.7624
1823	vect_ga	0.751933
1824	vect_ga	0.827933
1825	vect_ga	0.849
1826	vect_ga	0.852333
1827	vect_ga	0.841067
1828	vect_ga	0.841933
1829	vect_ga	0.935733
1830	vect_ga	0.782
1831	vect_ga	0.7944
1832	vect_ga	0.7826
1833	vect_ga	0.7982
1834	vect_ga	0.809867
1835	vect_ga	0.797
1836	vect_ga	0.802733
1837	vect_ga	0.818333
1838	vect_ga	0.8056
1839	vect_ga	0.818133
1840	vect_ga	0.797067
1841	vect_ga	0.920467
1842	vect_ga	0.867667
1843	vect_ga	0.8812
1844	vect_ga	0.9686
1845	vect_ga	0.971467
1846	vect_ga	0.985267
1847	vect_ga	0.9684
1848	vect_ga	0.982333
1849	vect_ga	0.8544
1850	vect_ga	0.868667
1851	vect_ga	0.927267
1852	vect_ga	0.920133
1853	vect_ga	0.946867
1854	vect_ga	0.894467
1855	vect_ga	0.895933
1856	vect_ga	0.901733
1857	vect_ga	0.903533
1858	vect_ga	0.9586
1859	vect_ga	0.940133
1860	vect_ga	0.9382
1861	vect_ga	0.931667
1862	vect_ga	0.935667
1863	vect_ga	0.9398
1864	vect_ga	0.933667
1865	vect_ga	0.953
1866	vect_ga	0.953933
1867	vect_ga	0.937867
1868	vect_ga	0.946067
1869	vect_ga	0.952867
1870	vect_ga	0.936533
1871	vect_ga	0.974133
1872	vect_ga	0.949067
1873	vect_ga	0.937533
1874	vect_ga	0.941333
1875	vect_ga	0.948667
1876	vect_ga	0.953667
1877	vect_ga	0.944133
1878	vect_ga	0.977667
1879	vect_ga	0.962267
1880	vect_ga	0.972667
1881	vect_ga	0.983533
1882	vect_ga	0.949
1883	vect_ga	0.9686
1884	vect_ga	0.9692
1885	vect_ga	0.888933
1886	vect_ga	0.884333
1887	vect_ga	0.867467
1888	vect_ga	0.747667
1889	vect_ga	0.784133
1890	vect_ga	0.742267
1891	vect_ga	0.762733
1892	vect_ga	0.773467
1893	vect_ga	0.782733
1894	vect_ga	0.763933
1895	vect_ga	0.774133
1896	vect_ga	0.775933
1897	vect_ga	0.768667
1898	vect_ga	0.445667
1899	vect_ga	0.7386
1900	vect_ga	0.730667
1901	vect_ga	0.756
1902	vect_ga	0.708933
1903	vect_ga	0.697533
1904	vect_ga	0.6464
1905	vect_ga	0.6712
1906	vect_ga	0.704
1907	vect_ga	0.7292
1908	vect_ga	0.740867
1909	vect_ga	0.7424
1910	vect_ga	0.860933
1911	vect_ga	0.923333
1912	vect_ga	0.920333
1913	vect_ga	0.913533
1914	vect_ga	0.922
1915	vect_ga	0.919867
1916	vect_ga	0.893933
1917	vect_ga	0.903333
1918	vect_ga	0.863933
1919	vect_ga	0.878733
1920	vect_ga	0.807133
1921	vect_ga	0.8044
1922	vect_ga	0.801533
1923	vect_ga	0.813067
1924	vect_ga	0.808
1925	vect_ga	0.827733
1926	vect_ga	0.8244
1927	vect_ga	0.821133
1928	vect_ga	0.795667
1929	vect_ga	0.820467
1930	vect_ga	0.7732
1931	vect_ga	0.763467
1932	vect_ga	0.765467
1933	vect_ga	0.757533
1934	vect_ga	0.755067
1935	vect_ga	0.745933
1936	vect_ga	0.75
1937	vect_ga	0.7576
1938	vect_ga	0.779267
1939	vect_ga	0.780533
1940	vect_ga	0.890267
1941	vect_ga	0.8622
1942	vect_ga	0.861733
1943	vect_ga	0.8524
1944	vect_ga	0.875733
1945	vect_ga	0.862
1946	vect_ga	0.864267
1947	vect_ga	0.879133
1948	vect_ga	0.831
1949	vect_ga	0.851
1950	vect_ga	0.746267
1951	vect_ga	0.752267
1952	vect_ga	0.768867
1953	vect_ga	0.7354
1954	vect_ga	0.758533
1955	vect_ga	0.744267
1956	vect_ga	0.7456
1957	vect_ga	0.754933
1958	vect_ga	0.755267
1959	vect_ga	0.763267
1960	vect_ga	0.820467
1961	vect_ga	0.790667
1962	vect_ga	0.781933
1963	vect_ga	0.778733
1964	vect_ga	0.810333
1965	vect_ga	0.9142
1966	vect_ga	0.922933
1967	vect_ga	0.925467
1968	vect_ga	0.913733
1969	vect_ga	0.882933
1970	vect_ga	0.822067
1971	vect_ga	0.784267
1972	vect_ga	0.8134
1973	vect_ga	0.846467
1974	vect_ga	0.826867
1975	vect_ga	0.9234
1976	vect_ga	0.919133
1977	vect_ga	0.9088
1978	vect_ga	0.972533
1979	vect_ga	0.962267
1980	vect_ga	0.944867
1981	vect_ga	0.952
1982	vect_ga	0.9602
1983	vect_ga	0.955
1984	vect_ga	0.971933
1985	vect_ga	0.9308
1986	vect_ga	0.965267
1987	vect_ga	0.9546
1988	vect_ga	0.9602
1989	vect_ga	0.958667
1990	vect_ga	0.957533
1991	vect_ga	0.960467
1992	vect_ga	0.981933
1993	vect_ga	0.963333
1994	vect_ga	0.9572
1995	vect_ga	0.788667
1996	vect_ga	0.770467
1997	vect_ga	0.766533
1998	vect_ga	0.7856
1999	vect_ga	0.7906
[truncated: 73,351 more rows]

## Sheet: Fig.1d_wetland
	key	value
1	vect_wa	0.510867
2	vect_wa	0.485733
3	vect_wa	0.539467
4	vect_wa	0.570533
5	vect_wa	0.544867
6	vect_wa	0.7312
7	vect_wa	0.726533
8	vect_wa	0.762533
9	vect_wa	0.764267
10	vect_wa	0.866533
11	vect_wa	0.917733
12	vect_wa	0.908733
13	vect_wa	0.901867
14	vect_wa	0.926133
15	vect_wa	0.919333
16	vect_wa	0.901267
17	vect_wa	0.915933
18	vect_wa	0.871733
19	vect_wa	0.871133
20	vect_wa	0.7926
21	vect_wa	0.786
22	vect_wa	0.786
23	vect_wa	0.8074
24	vect_wa	0.757133
25	vect_wa	0.785067
26	vect_wa	0.770667
27	vect_wa	0.769333
28	vect_wa	0.772133
29	vect_wa	0.757667
30	vect_wa	0.8176
31	vect_wa	0.829067
32	vect_wa	0.8252
33	vect_wa	0.846067
34	vect_wa	0.8156
35	vect_wa	0.805867
36	vect_wa	0.814333
37	vect_wa	0.8428
38	vect_wa	0.871733
39	vect_wa	0.867733
40	vect_wa	0.929333
41	vect_wa	0.9082
42	vect_wa	0.9152
43	vect_wa	0.902733
44	vect_wa	0.922267
45	vect_wa	0.913533
46	vect_wa	0.9156
47	vect_wa	0.924667
48	vect_wa	0.893067
49	vect_wa	0.9096
50	vect_wa	0.847733
51	vect_wa	0.834533
52	vect_wa	0.8506
53	vect_wa	0.835867
54	vect_wa	0.8508
55	vect_wa	0.839267
56	vect_wa	0.834867
57	vect_wa	0.8194
58	vect_wa	0.806733
59	vect_wa	0.821667
60	vect_wa	0.836267
61	vect_wa	0.7956
62	vect_wa	0.8018
63	vect_wa	0.787667
64	vect_wa	0.825
65	vect_wa	0.910133
66	vect_wa	0.921667
67	vect_wa	0.9232
68	vect_wa	0.913267
69	vect_wa	0.891933
70	vect_wa	0.911
71	vect_wa	0.9158
72	vect_wa	0.9018
73	vect_wa	0.976
74	vect_wa	0.9612
75	vect_wa	0.950867
76	vect_wa	0.953467
77	vect_wa	0.9588
78	vect_wa	0.958467
79	vect_wa	0.969333
80	vect_wa	0.947133
81	vect_wa	0.967867
82	vect_wa	0.961
83	vect_wa	0.967533
84	vect_wa	0.965267
85	vect_wa	0.969
86	vect_wa	0.964733
87	vect_wa	0.9838
88	vect_wa	0.969467
89	vect_wa	0.962867
90	vect_wa	0.826267
91	vect_wa	0.7776
92	vect_wa	0.832667
93	vect_wa	0.828733
94	vect_wa	0.833667
95	vect_wa	0.8406
96	vect_wa	0.839533
97	vect_wa	0.8274
98	vect_wa	0.826533
99	vect_wa	0.8412
100	vect_wa	0.815333
101	vect_wa	0.7656
102	vect_wa	0.8396
103	vect_wa	0.8428
104	vect_wa	0.879867
105	vect_wa	0.933467
106	vect_wa	0.922733
107	vect_wa	0.937333
108	vect_wa	0.925333
109	vect_wa	0.9272
110	vect_wa	0.916067
111	vect_wa	0.9254
112	vect_wa	0.913867
113	vect_wa	0.904733
114	vect_wa	0.918133
115	vect_wa	0.9686
116	vect_wa	0.9672
117	vect_wa	0.9566
118	vect_wa	0.963333
119	vect_wa	0.956333
120	vect_wa	0.886933
121	vect_wa	0.899467
122	vect_wa	0.903867
123	vect_wa	0.891
124	vect_wa	0.879
125	vect_wa	0.945533
126	vect_wa	0.943733
127	vect_wa	0.933267
128	vect_wa	0.945867
129	vect_wa	0.947267
130	vect_wa	0.932533
131	vect_wa	0.944467
132	vect_wa	0.960667
133	vect_wa	0.9602
134	vect_wa	0.966333
135	vect_wa	0.870533
136	vect_wa	0.870667
137	vect_wa	0.869667
138	vect_wa	0.8784
139	vect_wa	0.850267
140	vect_wa	0.866467
141	vect_wa	0.862267
142	vect_wa	0.812067
143	vect_wa	0.849867
144	vect_wa	0.8558
145	vect_wa	0.838933
146	vect_wa	0.851
147	vect_wa	0.8386
148	vect_wa	0.8516
149	vect_wa	0.856267
150	vect_wa	0.8554
151	vect_wa	0.8488
152	vect_wa	0.8322
153	vect_wa	0.792333
154	vect_wa	0.793667
155	vect_wa	0.796333
156	vect_wa	0.7914
157	vect_wa	0.810667
158	vect_wa	0.793533
159	vect_wa	0.7584
160	vect_wa	0.816067
161	vect_wa	0.812067
162	vect_wa	0.8042
163	vect_wa	0.811467
164	vect_wa	0.806067
165	vect_wa	0.805267
166	vect_wa	0.795867
167	vect_wa	0.819
168	vect_wa	0.8236
169	vect_wa	0.822
170	vect_wa	0.854867
171	vect_wa	0.835467
172	vect_wa	0.852267
173	vect_wa	0.845933
174	vect_wa	0.869333
175	vect_wa	0.859333
176	vect_wa	0.8644
177	vect_wa	0.9548
178	vect_wa	0.834067
179	vect_wa	0.840667
180	vect_wa	0.832933
181	vect_wa	0.837067
182	vect_wa	0.869867
183	vect_wa	0.864
184	vect_wa	0.886267
185	vect_wa	0.8824
186	vect_wa	0.9288
187	vect_wa	0.846867
188	vect_wa	0.8348
189	vect_wa	0.845467
190	vect_wa	0.865133
191	vect_wa	0.852733
192	vect_wa	0.866467
193	vect_wa	0.855
194	vect_wa	0.939467
195	vect_wa	0.907
196	vect_wa	0.9144
197	vect_wa	0.964533
198	vect_wa	0.973333
199	vect_wa	0.983067
200	vect_wa	0.962333
201	vect_wa	0.980667
202	vect_wa	0.8666
203	vect_wa	0.886467
204	vect_wa	0.932067
205	vect_wa	0.927
206	vect_wa	0.950867
207	vect_wa	0.92
208	vect_wa	0.920267
209	vect_wa	0.928933
210	vect_wa	0.927733
211	vect_wa	0.9422
212	vect_wa	0.945533
213	vect_wa	0.933333
214	vect_wa	0.924
215	vect_wa	0.931267
216	vect_wa	0.936933
217	vect_wa	0.963667
218	vect_wa	0.963533
219	vect_wa	0.9224
220	vect_wa	0.918667
221	vect_wa	0.9536
222	vect_wa	0.952933
223	vect_wa	0.923267
224	vect_wa	0.942133
225	vect_wa	0.933267
226	vect_wa	0.929933
227	vect_wa	0.889533
228	vect_wa	0.8626
229	vect_wa	0.951067
230	vect_wa	0.935333
231	vect_wa	0.9502
232	vect_wa	0.953933
233	vect_wa	0.963733
234	vect_wa	0.954067
235	vect_wa	0.948933
236	vect_wa	0.961933
237	vect_wa	0.943133
238	vect_wa	0.952867
239	vect_wa	0.9552
240	vect_wa	0.939533
241	vect_wa	0.980667
242	vect_wa	0.953
243	vect_wa	0.9492
244	vect_wa	0.942067
245	vect_wa	0.948133
246	vect_wa	0.9494
247	vect_wa	0.949333
248	vect_wa	0.981067
249	vect_wa	0.9666
250	vect_wa	0.967467
251	vect_wa	0.986333
252	vect_wa	0.9394
253	vect_wa	0.970733
254	vect_wa	0.968867
255	vect_wa	0.9726
256	vect_wa	0.9742
257	vect_wa	0.8984
258	vect_wa	0.899533
259	vect_wa	0.8864
260	vect_wa	0.861467
261	vect_wa	0.8608
262	vect_wa	0.881733
263	vect_wa	0.866
264	vect_wa	0.875533
265	vect_wa	0.852133
266	vect_wa	0.871733
267	vect_wa	0.870933
268	vect_wa	0.816133
269	vect_wa	0.8442
270	vect_wa	0.8194
271	vect_wa	0.829867
272	vect_wa	0.8128
273	vect_wa	0.848467
274	vect_wa	0.809933
275	vect_wa	0.844067
276	vect_wa	0.8446
277	vect_wa	0.8434
278	vect_wa	0.4062
279	vect_wa	0.474133
280	vect_wa	0.515133
281	vect_wa	0.468333
282	vect_wa	0.7028
283	vect_wa	0.6892
284	vect_wa	0.762267
285	vect_wa	0.769133
286	vect_wa	0.874867
287	vect_wa	0.915533
288	vect_wa	0.905
289	vect_wa	0.9006
290	vect_wa	0.928267
291	vect_wa	0.921933
292	vect_wa	0.911667
293	vect_wa	0.918933
294	vect_wa	0.873267
295	vect_wa	0.8764
296	vect_wa	0.7964
297	vect_wa	0.780733
298	vect_wa	0.7744
299	vect_wa	0.798733
300	vect_wa	0.7568
301	vect_wa	0.774867
302	vect_wa	0.757333
303	vect_wa	0.7518
304	vect_wa	0.762333
305	vect_wa	0.7538
306	vect_wa	0.820333
307	vect_wa	0.8244
308	vect_wa	0.825467
309	vect_wa	0.8418
310	vect_wa	0.814733
311	vect_wa	0.802
312	vect_wa	0.810133
313	vect_wa	0.8342
314	vect_wa	0.881
315	vect_wa	0.877467
316	vect_wa	0.932
317	vect_wa	0.919333
318	vect_wa	0.9234
319	vect_wa	0.914133
320	vect_wa	0.930733
321	vect_wa	0.923667
322	vect_wa	0.921533
323	vect_wa	0.929267
324	vect_wa	0.9072
325	vect_wa	0.9194
326	vect_wa	0.860533
327	vect_wa	0.8554
328	vect_wa	0.862933
329	vect_wa	0.857533
330	vect_wa	0.865133
331	vect_wa	0.857667
332	vect_wa	0.851667
333	vect_wa	0.8304
334	vect_wa	0.827
335	vect_wa	0.834067
336	vect_wa	0.837267
337	vect_wa	0.8236
338	vect_wa	0.824467
339	vect_wa	0.808067
340	vect_wa	0.831133
341	vect_wa	0.919333
342	vect_wa	0.921467
343	vect_wa	0.9264
344	vect_wa	0.922067
345	vect_wa	0.895933
346	vect_wa	0.898933
347	vect_wa	0.9028
348	vect_wa	0.881
349	vect_wa	0.973067
350	vect_wa	0.9616
351	vect_wa	0.951
352	vect_wa	0.9538
353	vect_wa	0.9566
354	vect_wa	0.957467
355	vect_wa	0.9692
356	vect_wa	0.9554
357	vect_wa	0.975933
358	vect_wa	0.963133
359	vect_wa	0.969333
360	vect_wa	0.9732
361	vect_wa	0.968533
362	vect_wa	0.969933
363	vect_wa	0.988267
364	vect_wa	0.9718
365	vect_wa	0.968667
366	vect_wa	0.8196
367	vect_wa	0.79
368	vect_wa	0.821667
369	vect_wa	0.827467
370	vect_wa	0.8284
371	vect_wa	0.8388
372	vect_wa	0.835467
373	vect_wa	0.8258
374	vect_wa	0.8236
375	vect_wa	0.833733
376	vect_wa	0.805333
377	vect_wa	0.7676
378	vect_wa	0.832733
379	vect_wa	0.828667
380	vect_wa	0.859067
381	vect_wa	0.935133
382	vect_wa	0.924
383	vect_wa	0.933267
384	vect_wa	0.9246
385	vect_wa	0.9246
386	vect_wa	0.9172
387	vect_wa	0.926533
388	vect_wa	0.917133
389	vect_wa	0.909667
390	vect_wa	0.9166
391	vect_wa	0.969
392	vect_wa	0.9656
393	vect_wa	0.9634
394	vect_wa	0.956
395	vect_wa	0.9452
396	vect_wa	0.882
397	vect_wa	0.8816
398	vect_wa	0.884467
399	vect_wa	0.879
400	vect_wa	0.8826
401	vect_wa	0.9458
402	vect_wa	0.948667
403	vect_wa	0.937867
404	vect_wa	0.951
405	vect_wa	0.949867
406	vect_wa	0.9362
407	vect_wa	0.947133
408	vect_wa	0.962733
409	vect_wa	0.958267
410	vect_wa	0.969467
411	vect_wa	0.861667
412	vect_wa	0.863467
413	vect_wa	0.857333
414	vect_wa	0.8734
415	vect_wa	0.848067
416	vect_wa	0.860467
417	vect_wa	0.854
418	vect_wa	0.830733
419	vect_wa	0.846533
420	vect_wa	0.846733
421	vect_wa	0.836733
422	vect_wa	0.854333
423	vect_wa	0.8438
424	vect_wa	0.852667
425	vect_wa	0.865333
426	vect_wa	0.8504
427	vect_wa	0.840733
428	vect_wa	0.812133
429	vect_wa	0.795867
430	vect_wa	0.793
431	vect_wa	0.789133
432	vect_wa	0.807933
433	vect_wa	0.800333
434	vect_wa	0.787467
435	vect_wa	0.7916
436	vect_wa	0.825133
437	vect_wa	0.8112
438	vect_wa	0.812933
439	vect_wa	0.804667
440	vect_wa	0.798133
441	vect_wa	0.805533
442	vect_wa	0.785867
443	vect_wa	0.802667
444	vect_wa	0.8086
445	vect_wa	0.802667
446	vect_wa	0.8432
447	vect_wa	0.822067
448	vect_wa	0.833067
449	vect_wa	0.826667
450	vect_wa	0.844667
451	vect_wa	0.8386
452	vect_wa	0.843867
453	vect_wa	0.962933
454	vect_wa	0.830867
455	vect_wa	0.838467
456	vect_wa	0.820933
457	vect_wa	0.835533
458	vect_wa	0.859133
459	vect_wa	0.8572
460	vect_wa	0.881067
461	vect_wa	0.876733
462	vect_wa	0.919733
463	vect_wa	0.844733
464	vect_wa	0.8318
465	vect_wa	0.841067
466	vect_wa	0.8664
467	vect_wa	0.852267
468	vect_wa	0.862
469	vect_wa	0.8468
470	vect_wa	0.938933
471	vect_wa	0.897867
472	vect_wa	0.9202
473	vect_wa	0.97
474	vect_wa	0.971133
475	vect_wa	0.983067
476	vect_wa	0.9684
477	vect_wa	0.981133
478	vect_wa	0.861333
479	vect_wa	0.878667
480	vect_wa	0.923267
481	vect_wa	0.923733
482	vect_wa	0.951467
483	vect_wa	0.9114
484	vect_wa	0.917267
485	vect_wa	0.9244
486	vect_wa	0.9276
487	vect_wa	0.9386
488	vect_wa	0.951
489	vect_wa	0.933333
490	vect_wa	0.9272
491	vect_wa	0.934533
492	vect_wa	0.9354
493	vect_wa	0.963933
494	vect_wa	0.963067
495	vect_wa	0.922067
496	vect_wa	0.9204
497	vect_wa	0.9636
498	vect_wa	0.962067
499	vect_wa	0.938267
500	vect_wa	0.946467
501	vect_wa	0.946733
502	vect_wa	0.938
503	vect_wa	0.882
504	vect_wa	0.858533
505	vect_wa	0.953533
506	vect_wa	0.942467
507	vect_wa	0.955133
508	vect_wa	0.954867
509	vect_wa	0.964533
510	vect_wa	0.956733
511	vect_wa	0.953467
512	vect_wa	0.9632
513	vect_wa	0.9428
514	vect_wa	0.9506
515	vect_wa	0.9522
516	vect_wa	0.936133
517	vect_wa	0.982533
518	vect_wa	0.947467
519	vect_wa	0.948733
520	vect_wa	0.9388
521	vect_wa	0.948667
522	vect_wa	0.945533
523	vect_wa	0.945133
524	vect_wa	0.982733
525	vect_wa	0.969867
526	vect_wa	0.9734
527	vect_wa	0.9868
528	vect_wa	0.951333
529	vect_wa	0.9772
530	vect_wa	0.973933
531	vect_wa	0.974467
532	vect_wa	0.976333
533	vect_wa	0.899933
534	vect_wa	0.9028
535	vect_wa	0.865667
536	vect_wa	0.8596
537	vect_wa	0.839867
538	vect_wa	0.8764
539	vect_wa	0.867533
540	vect_wa	0.880867
541	vect_wa	0.859467
542	vect_wa	0.880467
543	vect_wa	0.869533
544	vect_wa	0.809133
545	vect_wa	0.824333
546	vect_wa	0.8188
547	vect_wa	0.8254
548	vect_wa	0.804867
549	vect_wa	0.836867
550	vect_wa	0.790733
551	vect_wa	0.8398
552	vect_wa	0.836
553	vect_wa	0.830333
554	vect_wa	0.4684
555	vect_wa	0.510867
556	vect_wa	0.464133
557	vect_wa	0.7102
558	vect_wa	0.711867
559	vect_wa	0.768933
560	vect_wa	0.779733
561	vect_wa	0.868667
562	vect_wa	0.917067
563	vect_wa	0.905067
564	vect_wa	0.8988
565	vect_wa	0.9262
566	vect_wa	0.9188
567	vect_wa	0.9108
568	vect_wa	0.915667
569	vect_wa	0.8734
570	vect_wa	0.876133
571	vect_wa	0.8032
572	vect_wa	0.790867
573	vect_wa	0.785
574	vect_wa	0.806867
575	vect_wa	0.763267
576	vect_wa	0.783333
577	vect_wa	0.767867
578	vect_wa	0.766
579	vect_wa	0.7754
580	vect_wa	0.765
581	vect_wa	0.8236
582	vect_wa	0.818533
583	vect_wa	0.821733
584	vect_wa	0.836
585	vect_wa	0.812867
586	vect_wa	0.8052
587	vect_wa	0.808533
588	vect_wa	0.835
589	vect_wa	0.868133
590	vect_wa	0.866867
591	vect_wa	0.9324
592	vect_wa	0.9134
593	vect_wa	0.923533
594	vect_wa	0.908733
595	vect_wa	0.928667
596	vect_wa	0.9182
597	vect_wa	0.919933
598	vect_wa	0.9278
599	vect_wa	0.904733
600	vect_wa	0.9122
601	vect_wa	0.8564
602	vect_wa	0.849867
603	vect_wa	0.8548
604	vect_wa	0.8512
605	vect_wa	0.858733
606	vect_wa	0.848067
607	vect_wa	0.846533
608	vect_wa	0.832867
609	vect_wa	0.829933
610	vect_wa	0.838933
611	vect_wa	0.848
612	vect_wa	0.829067
613	vect_wa	0.837067
614	vect_wa	0.824533
615	vect_wa	0.843067
616	vect_wa	0.916533
617	vect_wa	0.9206
618	vect_wa	0.921467
619	vect_wa	0.915133
620	vect_wa	0.894933
621	vect_wa	0.8984
622	vect_wa	0.904
623	vect_wa	0.883867
624	vect_wa	0.975333
625	vect_wa	0.961933
626	vect_wa	0.9484
627	vect_wa	0.952933
628	vect_wa	0.961733
629	vect_wa	0.956133
630	vect_wa	0.9708
631	vect_wa	0.953867
632	vect_wa	0.9724
633	vect_wa	0.965533
634	vect_wa	0.969333
635	vect_wa	0.967267
636	vect_wa	0.969467
637	vect_wa	0.9716
638	vect_wa	0.987
639	vect_wa	0.971
640	vect_wa	0.967267
641	vect_wa	0.827267
642	vect_wa	0.794
643	vect_wa	0.828467
644	vect_wa	0.8328
645	vect_wa	0.834533
646	vect_wa	0.842867
647	vect_wa	0.837667
648	vect_wa	0.8258
649	vect_wa	0.8224
650	vect_wa	0.840533
651	vect_wa	0.806667
652	vect_wa	0.772933
653	vect_wa	0.834467
654	vect_wa	0.843533
655	vect_wa	0.866867
656	vect_wa	0.9246
657	vect_wa	0.917933
658	vect_wa	0.927867
659	vect_wa	0.923933
660	vect_wa	0.917533
661	vect_wa	0.909467
662	vect_wa	0.913
663	vect_wa	0.9058
664	vect_wa	0.906
665	vect_wa	0.905667
666	vect_wa	0.964667
667	vect_wa	0.962533
668	vect_wa	0.963133
669	vect_wa	0.957
670	vect_wa	0.948533
671	vect_wa	0.880267
672	vect_wa	0.885667
673	vect_wa	0.889933
674	vect_wa	0.879333
675	vect_wa	0.884467
676	vect_wa	0.937267
677	vect_wa	0.940533
678	vect_wa	0.926533
679	vect_wa	0.944867
680	vect_wa	0.938133
681	vect_wa	0.931267
682	vect_wa	0.937133
683	vect_wa	0.956533
684	vect_wa	0.9548
685	vect_wa	0.9636
686	vect_wa	0.8394
687	vect_wa	0.8478
688	vect_wa	0.842
689	vect_wa	0.851867
690	vect_wa	0.835267
691	vect_wa	0.841133
692	vect_wa	0.847
693	vect_wa	0.8274
694	vect_wa	0.843667
695	vect_wa	0.836933
696	vect_wa	0.829067
697	vect_wa	0.8504
698	vect_wa	0.843333
699	vect_wa	0.8458
700	vect_wa	0.866
701	vect_wa	0.847467
702	vect_wa	0.849533
703	vect_wa	0.819467
704	vect_wa	0.797867
705	vect_wa	0.798667
706	vect_wa	0.7926
707	vect_wa	0.802867
708	vect_wa	0.804533
709	vect_wa	0.7888
710	vect_wa	0.788933
711	vect_wa	0.820867
712	vect_wa	0.816067
713	vect_wa	0.808533
714	vect_wa	0.8084
715	vect_wa	0.800933
716	vect_wa	0.8004
717	vect_wa	0.7844
718	vect_wa	0.805467
719	vect_wa	0.813867
720	vect_wa	0.806467
721	vect_wa	0.8464
722	vect_wa	0.8192
723	vect_wa	0.833733
724	vect_wa	0.8352
725	vect_wa	0.851
726	vect_wa	0.838133
727	vect_wa	0.8516
728	vect_wa	0.965533
729	vect_wa	0.8262
730	vect_wa	0.835267
731	vect_wa	0.815867
732	vect_wa	0.828
733	vect_wa	0.8586
734	vect_wa	0.8482
735	vect_wa	0.879867
736	vect_wa	0.882133
737	vect_wa	0.9288
738	vect_wa	0.837467
739	vect_wa	0.827267
740	vect_wa	0.8394
741	vect_wa	0.858333
742	vect_wa	0.8442
743	vect_wa	0.8706
744	vect_wa	0.8464
745	vect_wa	0.9434
746	vect_wa	0.900933
747	vect_wa	0.923
748	vect_wa	0.9712
749	vect_wa	0.9708
750	vect_wa	0.983333
751	vect_wa	0.964933
752	vect_wa	0.981467
753	vect_wa	0.8642
754	vect_wa	0.8794
755	vect_wa	0.918467
756	vect_wa	0.924333
757	vect_wa	0.9476
758	vect_wa	0.909267
759	vect_wa	0.922267
760	vect_wa	0.929867
761	vect_wa	0.922067
762	vect_wa	0.932
763	vect_wa	0.9442
764	vect_wa	0.932133
765	vect_wa	0.920533
766	vect_wa	0.9292
767	vect_wa	0.933333
768	vect_wa	0.954733
769	vect_wa	0.957267
770	vect_wa	0.916733
771	vect_wa	0.9204
772	vect_wa	0.9574
773	vect_wa	0.955133
774	vect_wa	0.929733
775	vect_wa	0.943
776	vect_wa	0.938467
777	vect_wa	0.933667
778	vect_wa	0.878467
779	vect_wa	0.853867
780	vect_wa	0.949533
781	vect_wa	0.944133
782	vect_wa	0.948933
783	vect_wa	0.9484
784	vect_wa	0.961867
785	vect_wa	0.9528
786	vect_wa	0.9494
787	vect_wa	0.9578
788	vect_wa	0.9364
789	vect_wa	0.9502
790	vect_wa	0.946667
791	vect_wa	0.931267
792	vect_wa	0.98
793	vect_wa	0.946067
794	vect_wa	0.948467
795	vect_wa	0.9378
796	vect_wa	0.948267
797	vect_wa	0.9436
798	vect_wa	0.946133
799	vect_wa	0.982667
800	vect_wa	0.969067
801	vect_wa	0.9748
802	vect_wa	0.990533
803	vect_wa	0.950733
804	vect_wa	0.971267
805	vect_wa	0.9732
806	vect_wa	0.976867
807	vect_wa	0.975867
808	vect_wa	0.895667
809	vect_wa	0.896067
810	vect_wa	0.8702
811	vect_wa	0.8542
812	vect_wa	0.8354
813	vect_wa	0.867267
814	vect_wa	0.855733
815	vect_wa	0.872933
816	vect_wa	0.846467
817	vect_wa	0.865467
818	vect_wa	0.860667
819	vect_wa	0.817067
820	vect_wa	0.816667
821	vect_wa	0.824933
822	vect_wa	0.829267
823	vect_wa	0.8148
824	vect_wa	0.8364
825	vect_wa	0.799733
826	vect_wa	0.842467
827	vect_wa	0.8368
828	vect_wa	0.8388
829	vect_wa	0.416467
830	vect_wa	0.4054
831	vect_wa	0.661267
832	vect_wa	0.644267
833	vect_wa	0.723933
834	vect_wa	0.727667
835	vect_wa	0.843333
836	vect_wa	0.903933
837	vect_wa	0.8966
838	vect_wa	0.890533
839	vect_wa	0.913667
840	vect_wa	0.915133
841	vect_wa	0.897333
842	vect_wa	0.902333
843	vect_wa	0.857333
844	vect_wa	0.867667
845	vect_wa	0.7716
846	vect_wa	0.7542
847	vect_wa	0.748
848	vect_wa	0.769467
849	vect_wa	0.733267
850	vect_wa	0.747067
851	vect_wa	0.7424
852	vect_wa	0.731933
853	vect_wa	0.7252
854	vect_wa	0.743533
855	vect_wa	0.774867
856	vect_wa	0.788467
857	vect_wa	0.777333
858	vect_wa	0.7886
859	vect_wa	0.768867
860	vect_wa	0.754533
861	vect_wa	0.7616
862	vect_wa	0.789267
863	vect_wa	0.8332
864	vect_wa	0.830933
865	vect_wa	0.918533
866	vect_wa	0.896933
867	vect_wa	0.905067
868	vect_wa	0.888133
869	vect_wa	0.912
870	vect_wa	0.897467
871	vect_wa	0.8992
872	vect_wa	0.908133
873	vect_wa	0.8824
874	vect_wa	0.893933
875	vect_wa	0.8244
876	vect_wa	0.8126
877	vect_wa	0.820933
878	vect_wa	0.8176
879	vect_wa	0.8256
880	vect_wa	0.8126
881	vect_wa	0.803133
882	vect_wa	0.792533
883	vect_wa	0.792467
884	vect_wa	0.804733
885	vect_wa	0.813333
886	vect_wa	0.776867
887	vect_wa	0.792133
888	vect_wa	0.772
889	vect_wa	0.795867
890	vect_wa	0.906467
891	vect_wa	0.9132
892	vect_wa	0.9186
893	vect_wa	0.907
894	vect_wa	0.881333
895	vect_wa	0.895267
896	vect_wa	0.896933
897	vect_wa	0.878667
898	vect_wa	0.975867
899	vect_wa	0.9606
900	vect_wa	0.951333
901	vect_wa	0.9494
902	vect_wa	0.957867
903	vect_wa	0.956067
904	vect_wa	0.971333
905	vect_wa	0.944533
906	vect_wa	0.971933
907	vect_wa	0.9604
908	vect_wa	0.967533
909	vect_wa	0.964667
910	vect_wa	0.9684
911	vect_wa	0.969467
912	vect_wa	0.986533
913	vect_wa	0.9662
914	vect_wa	0.965
915	vect_wa	0.780733
916	vect_wa	0.7448
917	vect_wa	0.785
918	vect_wa	0.782133
919	vect_wa	0.7848
920	vect_wa	0.801067
921	vect_wa	0.7922
922	vect_wa	0.7872
923	vect_wa	0.779133
924	vect_wa	0.8
925	vect_wa	0.753933
926	vect_wa	0.735867
927	vect_wa	0.8002
928	vect_wa	0.803667
929	vect_wa	0.845533
930	vect_wa	0.918133
931	vect_wa	0.9054
932	vect_wa	0.914467
933	vect_wa	0.908933
934	vect_wa	0.906733
935	vect_wa	0.898933
936	vect_wa	0.901067
937	vect_wa	0.8894
938	vect_wa	0.882867
939	vect_wa	0.8934
940	vect_wa	0.968133
941	vect_wa	0.9662
942	vect_wa	0.9566
943	vect_wa	0.96
944	vect_wa	0.9512
945	vect_wa	0.864933
946	vect_wa	0.867133
947	vect_wa	0.870333
948	vect_wa	0.8604
949	vect_wa	0.860667
950	vect_wa	0.9284
951	vect_wa	0.9322
952	vect_wa	0.915733
953	vect_wa	0.9342
954	vect_wa	0.931667
955	vect_wa	0.923467
956	vect_wa	0.930133
957	vect_wa	0.945133
958	vect_wa	0.943733
959	vect_wa	0.955133
960	vect_wa	0.816
961	vect_wa	0.814933
962	vect_wa	0.814867
963	vect_wa	0.827933
964	vect_wa	0.7934
965	vect_wa	0.817733
966	vect_wa	0.8106
967	vect_wa	0.778067
968	vect_wa	0.795
969	vect_wa	0.797933
970	vect_wa	0.781667
971	vect_wa	0.808667
972	vect_wa	0.795467
973	vect_wa	0.8102
974	vect_wa	0.841333
975	vect_wa	0.805
976	vect_wa	0.807533
977	vect_wa	0.789867
978	vect_wa	0.767533
979	vect_wa	0.7666
980	vect_wa	0.754667
981	vect_wa	0.7764
982	vect_wa	0.772933
983	vect_wa	0.7606
984	vect_wa	0.7552
985	vect_wa	0.7816
986	vect_wa	0.7906
987	vect_wa	0.758933
988	vect_wa	0.761533
989	vect_wa	0.751333
990	vect_wa	0.7496
991	vect_wa	0.737333
992	vect_wa	0.7724
993	vect_wa	0.780467
994	vect_wa	0.772133
995	vect_wa	0.8324
996	vect_wa	0.788
997	vect_wa	0.805867
998	vect_wa	0.809267
999	vect_wa	0.8344
1000	vect_wa	0.8152
1001	vect_wa	0.829133
1002	vect_wa	0.9572
1003	vect_wa	0.793267
1004	vect_wa	0.803467
1005	vect_wa	0.788267
1006	vect_wa	0.8004
1007	vect_wa	0.8398
1008	vect_wa	0.828933
1009	vect_wa	0.861267
1010	vect_wa	0.861733
1011	vect_wa	0.922533
1012	vect_wa	0.8116
1013	vect_wa	0.794867
1014	vect_wa	0.8004
1015	vect_wa	0.823133
1016	vect_wa	0.807
1017	vect_wa	0.8342
1018	vect_wa	0.8134
1019	vect_wa	0.934
1020	vect_wa	0.8872
1021	vect_wa	0.904067
1022	vect_wa	0.968933
1023	vect_wa	0.971467
1024	vect_wa	0.9832
1025	vect_wa	0.963933
1026	vect_wa	0.982733
1027	vect_wa	0.837267
1028	vect_wa	0.8666
1029	vect_wa	0.9144
1030	vect_wa	0.917933
1031	vect_wa	0.9428
1032	vect_wa	0.892067
1033	vect_wa	0.900467
1034	vect_wa	0.9154
1035	vect_wa	0.907
1036	vect_wa	0.929067
1037	vect_wa	0.9344
1038	vect_wa	0.922733
1039	vect_wa	0.918933
1040	vect_wa	0.924
1041	vect_wa	0.924867
1042	vect_wa	0.952
1043	vect_wa	0.952
1044	vect_wa	0.912333
1045	vect_wa	0.904333
1046	vect_wa	0.947533
1047	vect_wa	0.945867
1048	vect_wa	0.9184
1049	vect_wa	0.9302
1050	vect_wa	0.926733
1051	vect_wa	0.9162
1052	vect_wa	0.858467
1053	vect_wa	0.828467
1054	vect_wa	0.9464
1055	vect_wa	0.929867
1056	vect_wa	0.945867
1057	vect_wa	0.944533
1058	vect_wa	0.958733
1059	vect_wa	0.95
1060	vect_wa	0.946867
1061	vect_wa	0.954467
1062	vect_wa	0.9324
1063	vect_wa	0.942067
1064	vect_wa	0.9472
1065	vect_wa	0.927133
1066	vect_wa	0.981867
1067	vect_wa	0.9426
1068	vect_wa	0.9484
1069	vect_wa	0.9358
1070	vect_wa	0.944267
1071	vect_wa	0.942733
1072	vect_wa	0.937933
1073	vect_wa	0.981467
1074	vect_wa	0.9644
1075	vect_wa	0.9718
1076	vect_wa	0.986733
1077	vect_wa	0.942067
1078	vect_wa	0.972933
1079	vect_wa	0.976267
1080	vect_wa	0.980467
1081	vect_wa	0.979667
1082	vect_wa	0.8884
1083	vect_wa	0.887733
1084	vect_wa	0.8546
1085	vect_wa	0.836533
1086	vect_wa	0.8158
1087	vect_wa	0.857
1088	vect_wa	0.8436
1089	vect_wa	0.8576
1090	vect_wa	0.8268
1091	vect_wa	0.839533
1092	vect_wa	0.8402
1093	vect_wa	0.7662
1094	vect_wa	0.797267
1095	vect_wa	0.7634
1096	vect_wa	0.782867
1097	vect_wa	0.768533
1098	vect_wa	0.797933
1099	vect_wa	0.759867
1100	vect_wa	0.7992
1101	vect_wa	0.800067
1102	vect_wa	0.793733
1103	vect_wa	0.429733
1104	vect_wa	0.622533
1105	vect_wa	0.635
1106	vect_wa	0.6888
1107	vect_wa	0.692067
1108	vect_wa	0.86
1109	vect_wa	0.9142
1110	vect_wa	0.904333
1111	vect_wa	0.896467
1112	vect_wa	0.918933
1113	vect_wa	0.917133
1114	vect_wa	0.899533
1115	vect_wa	0.905667
1116	vect_wa	0.858333
1117	vect_wa	0.8698
1118	vect_wa	0.7718
1119	vect_wa	0.7588
1120	vect_wa	0.755933
1121	vect_wa	0.782667
1122	vect_wa	0.7538
1123	vect_wa	0.7776
1124	vect_wa	0.761
1125	vect_wa	0.754067
1126	vect_wa	0.7474
1127	vect_wa	0.761067
1128	vect_wa	0.782
1129	vect_wa	0.784133
1130	vect_wa	0.779467
1131	vect_wa	0.796733
1132	vect_wa	0.767933
1133	vect_wa	0.755467
1134	vect_wa	0.772267
1135	vect_wa	0.784333
1136	vect_wa	0.814933
1137	vect_wa	0.812533
1138	vect_wa	0.9054
1139	vect_wa	0.879133
1140	vect_wa	0.889
1141	vect_wa	0.873533
1142	vect_wa	0.899933
1143	vect_wa	0.885133
1144	vect_wa	0.8844
1145	vect_wa	0.8908
1146	vect_wa	0.860267
1147	vect_wa	0.8822
1148	vect_wa	0.795333
1149	vect_wa	0.7826
1150	vect_wa	0.793133
1151	vect_wa	0.7758
1152	vect_wa	0.7962
1153	vect_wa	0.788133
1154	vect_wa	0.7816
1155	vect_wa	0.774133
1156	vect_wa	0.767267
1157	vect_wa	0.774933
1158	vect_wa	0.804
1159	vect_wa	0.768933
1160	vect_wa	0.7728
1161	vect_wa	0.752
1162	vect_wa	0.786467
1163	vect_wa	0.905067
1164	vect_wa	0.910067
1165	vect_wa	0.917133
1166	vect_wa	0.904667
1167	vect_wa	0.866933
1168	vect_wa	0.895067
1169	vect_wa	0.8884
1170	vect_wa	0.8694
1171	vect_wa	0.9636
1172	vect_wa	0.956733
1173	vect_wa	0.940533
1174	vect_wa	0.945067
1175	vect_wa	0.9498
1176	vect_wa	0.946867
1177	vect_wa	0.964867
1178	vect_wa	0.935067
1179	vect_wa	0.968467
1180	vect_wa	0.957133
1181	vect_wa	0.9588
1182	vect_wa	0.960267
1183	vect_wa	0.9608
1184	vect_wa	0.9598
1185	vect_wa	0.978533
1186	vect_wa	0.959
1187	vect_wa	0.954333
1188	vect_wa	0.774133
1189	vect_wa	0.735867
1190	vect_wa	0.7744
1191	vect_wa	0.7682
1192	vect_wa	0.768467
1193	vect_wa	0.787
1194	vect_wa	0.774933
1195	vect_wa	0.769267
1196	vect_wa	0.7682
1197	vect_wa	0.778133
1198	vect_wa	0.747333
1199	vect_wa	0.745133
1200	vect_wa	0.8198
1201	vect_wa	0.817067
1202	vect_wa	0.8478
1203	vect_wa	0.914333
1204	vect_wa	0.899133
1205	vect_wa	0.909467
1206	vect_wa	0.9034
1207	vect_wa	0.905533
1208	vect_wa	0.899667
1209	vect_wa	0.9026
1210	vect_wa	0.885933
1211	vect_wa	0.887933
1212	vect_wa	0.8886
1213	vect_wa	0.965467
1214	vect_wa	0.962333
1215	vect_wa	0.956067
1216	vect_wa	0.9532
1217	vect_wa	0.946667
1218	vect_wa	0.8576
1219	vect_wa	0.860333
1220	vect_wa	0.867533
1221	vect_wa	0.8532
1222	vect_wa	0.857
1223	vect_wa	0.921333
1224	vect_wa	0.921667
1225	vect_wa	0.904933
1226	vect_wa	0.928467
1227	vect_wa	0.925733
1228	vect_wa	0.914533
1229	vect_wa	0.9178
1230	vect_wa	0.9372
1231	vect_wa	0.934
1232	vect_wa	0.9494
1233	vect_wa	0.8136
1234	vect_wa	0.810667
1235	vect_wa	0.806733
1236	vect_wa	0.823467
1237	vect_wa	0.801333
1238	vect_wa	0.816333
1239	vect_wa	0.812933
1240	vect_wa	0.762067
1241	vect_wa	0.788067
1242	vect_wa	0.792267
1243	vect_wa	0.776933
1244	vect_wa	0.805133
1245	vect_wa	0.794
1246	vect_wa	0.802133
1247	vect_wa	0.83
1248	vect_wa	0.798867
1249	vect_wa	0.797133
1250	vect_wa	0.772333
1251	vect_wa	0.744867
1252	vect_wa	0.741733
1253	vect_wa	0.739467
1254	vect_wa	0.748467
1255	vect_wa	0.7544
1256	vect_wa	0.732467
1257	vect_wa	0.7444
1258	vect_wa	0.774267
1259	vect_wa	0.7642
1260	vect_wa	0.763
1261	vect_wa	0.7492
1262	vect_wa	0.737933
1263	vect_wa	0.7372
1264	vect_wa	0.730333
1265	vect_wa	0.757867
1266	vect_wa	0.7618
1267	vect_wa	0.754067
1268	vect_wa	0.8104
1269	vect_wa	0.7704
1270	vect_wa	0.794467
1271	vect_wa	0.810667
1272	vect_wa	0.8252
1273	vect_wa	0.811
1274	vect_wa	0.8186
1275	vect_wa	0.951067
1276	vect_wa	0.772867
1277	vect_wa	0.784
1278	vect_wa	0.768733
1279	vect_wa	0.782267
1280	vect_wa	0.823267
1281	vect_wa	0.8096
1282	vect_wa	0.8492
1283	vect_wa	0.848333
1284	vect_wa	0.920333
1285	vect_wa	0.7944
1286	vect_wa	0.772733
1287	vect_wa	0.7838
1288	vect_wa	0.805733
1289	vect_wa	0.796533
1290	vect_wa	0.830267
1291	vect_wa	0.800933
1292	vect_wa	0.9296
1293	vect_wa	0.8756
1294	vect_wa	0.8958
1295	vect_wa	0.965467
1296	vect_wa	0.964933
1297	vect_wa	0.980467
1298	vect_wa	0.9628
1299	vect_wa	0.981133
1300	vect_wa	0.825933
1301	vect_wa	0.851333
1302	vect_wa	0.908
1303	vect_wa	0.908867
1304	vect_wa	0.941267
1305	vect_wa	0.886933
1306	vect_wa	0.897467
1307	vect_wa	0.9096
1308	vect_wa	0.903467
1309	vect_wa	0.929867
1310	vect_wa	0.9336
1311	vect_wa	0.920133
1312	vect_wa	0.921
1313	vect_wa	0.925467
1314	vect_wa	0.922067
1315	vect_wa	0.947867
1316	vect_wa	0.9484
1317	vect_wa	0.906
1318	vect_wa	0.901867
1319	vect_wa	0.9488
1320	vect_wa	0.9448
1321	vect_wa	0.924067
1322	vect_wa	0.930533
1323	vect_wa	0.928933
1324	vect_wa	0.920667
1325	vect_wa	0.8584
1326	vect_wa	0.826667
1327	vect_wa	0.945533
1328	vect_wa	0.923333
1329	vect_wa	0.939267
1330	vect_wa	0.944267
1331	vect_wa	0.950867
1332	vect_wa	0.940467
1333	vect_wa	0.941
1334	vect_wa	0.9526
1335	vect_wa	0.930133
1336	vect_wa	0.938
1337	vect_wa	0.942133
1338	vect_wa	0.925067
1339	vect_wa	0.974333
1340	vect_wa	0.9424
1341	vect_wa	0.9404
1342	vect_wa	0.935267
1343	vect_wa	0.945933
1344	vect_wa	0.937867
1345	vect_wa	0.938333
1346	vect_wa	0.979267
1347	vect_wa	0.9592
1348	vect_wa	0.967933
1349	vect_wa	0.983733
1350	vect_wa	0.932133
1351	vect_wa	0.968667
1352	vect_wa	0.9712
1353	vect_wa	0.975067
1354	vect_wa	0.972067
1355	vect_wa	0.8788
1356	vect_wa	0.876867
1357	vect_wa	0.836267
1358	vect_wa	0.8262
1359	vect_wa	0.798333
1360	vect_wa	0.8392
1361	vect_wa	0.8326
1362	vect_wa	0.842467
1363	vect_wa	0.8042
1364	vect_wa	0.8268
1365	vect_wa	0.8264
1366	vect_wa	0.750467
1367	vect_wa	0.7798
1368	vect_wa	0.7446
1369	vect_wa	0.7632
1370	vect_wa	0.747733
1371	vect_wa	0.7794
1372	vect_wa	0.747067
1373	vect_wa	0.782733
1374	vect_wa	0.781467
1375	vect_wa	0.7774
1376	vect_wa	0.6276
1377	vect_wa	0.643667
1378	vect_wa	0.7114
1379	vect_wa	0.721
1380	vect_wa	0.8398
1381	vect_wa	0.9052
1382	vect_wa	0.893467
1383	vect_wa	0.8832
1384	vect_wa	0.908467
1385	vect_wa	0.916867
1386	vect_wa	0.891
1387	vect_wa	0.9
1388	vect_wa	0.857
1389	vect_wa	0.855933
1390	vect_wa	0.769
1391	vect_wa	0.746867
1392	vect_wa	0.7462
1393	vect_wa	0.760133
1394	vect_wa	0.7314
1395	vect_wa	0.750467
1396	vect_wa	0.735467
1397	vect_wa	0.732667
1398	vect_wa	0.730667
1399	vect_wa	0.746133
1400	vect_wa	0.790533
1401	vect_wa	0.796933
1402	vect_wa	0.795267
1403	vect_wa	0.803133
1404	vect_wa	0.778267
1405	vect_wa	0.766667
1406	vect_wa	0.7786
1407	vect_wa	0.798467
1408	vect_wa	0.840467
1409	vect_wa	0.843267
1410	vect_wa	0.919867
1411	vect_wa	0.893933
1412	vect_wa	0.906133
1413	vect_wa	0.890467
1414	vect_wa	0.9114
1415	vect_wa	0.898867
1416	vect_wa	0.900267
1417	vect_wa	0.909333
1418	vect_wa	0.8832
1419	vect_wa	0.8952
1420	vect_wa	0.829667
1421	vect_wa	0.815533
1422	vect_wa	0.8286
1423	vect_wa	0.819667
1424	vect_wa	0.833867
1425	vect_wa	0.818667
1426	vect_wa	0.816133
1427	vect_wa	0.796733
1428	vect_wa	0.790333
1429	vect_wa	0.803
1430	vect_wa	0.808333
1431	vect_wa	0.783333
1432	vect_wa	0.7942
1433	vect_wa	0.7796
1434	vect_wa	0.7976
1435	vect_wa	0.902533
1436	vect_wa	0.912133
1437	vect_wa	0.915
1438	vect_wa	0.902267
1439	vect_wa	0.8796
1440	vect_wa	0.8796
1441	vect_wa	0.882
1442	vect_wa	0.859467
1443	vect_wa	0.9698
1444	vect_wa	0.9542
1445	vect_wa	0.945133
1446	vect_wa	0.9446
1447	vect_wa	0.9504
1448	vect_wa	0.949333
1449	vect_wa	0.967133
1450	vect_wa	0.942467
1451	vect_wa	0.973
1452	vect_wa	0.962067
1453	vect_wa	0.9628
1454	vect_wa	0.966
1455	vect_wa	0.963933
1456	vect_wa	0.9662
1457	vect_wa	0.984467
1458	vect_wa	0.962133
1459	vect_wa	0.960467
1460	vect_wa	0.813867
1461	vect_wa	0.765
1462	vect_wa	0.806267
1463	vect_wa	0.8076
1464	vect_wa	0.814733
1465	vect_wa	0.821067
1466	vect_wa	0.8158
1467	vect_wa	0.801667
1468	vect_wa	0.799867
1469	vect_wa	0.817667
1470	vect_wa	0.772533
1471	vect_wa	0.7676
1472	vect_wa	0.815067
1473	vect_wa	0.812067
1474	vect_wa	0.8432
1475	vect_wa	0.911133
1476	vect_wa	0.896067
1477	vect_wa	0.911667
1478	vect_wa	0.906933
1479	vect_wa	0.899533
1480	vect_wa	0.892067
1481	vect_wa	0.8954
1482	vect_wa	0.887267
1483	vect_wa	0.879733
1484	vect_wa	0.888067
1485	vect_wa	0.965933
1486	vect_wa	0.959467
1487	vect_wa	0.955133
1488	vect_wa	0.953133
1489	vect_wa	0.946333
1490	vect_wa	0.857467
1491	vect_wa	0.8616
1492	vect_wa	0.860533
1493	vect_wa	0.850867
1494	vect_wa	0.849133
1495	vect_wa	0.9202
1496	vect_wa	0.924067
1497	vect_wa	0.914133
1498	vect_wa	0.924667
1499	vect_wa	0.928733
1500	vect_wa	0.9138
1501	vect_wa	0.9208
1502	vect_wa	0.941667
1503	vect_wa	0.939333
1504	vect_wa	0.951733
1505	vect_wa	0.8054
1506	vect_wa	0.8068
1507	vect_wa	0.8048
1508	vect_wa	0.821933
1509	vect_wa	0.802267
1510	vect_wa	0.8012
1511	vect_wa	0.8124
1512	vect_wa	0.778733
1513	vect_wa	0.8016
1514	vect_wa	0.8
1515	vect_wa	0.789667
1516	vect_wa	0.814667
1517	vect_wa	0.806467
1518	vect_wa	0.8154
1519	vect_wa	0.846133
1520	vect_wa	0.8054
1521	vect_wa	0.813333
1522	vect_wa	0.785533
1523	vect_wa	0.7804
1524	vect_wa	0.774067
1525	vect_wa	0.768533
1526	vect_wa	0.774867
1527	vect_wa	0.776733
1528	vect_wa	0.765133
1529	vect_wa	0.763533
1530	vect_wa	0.7978
1531	vect_wa	0.7868
1532	vect_wa	0.7794
1533	vect_wa	0.771
1534	vect_wa	0.7578
1535	vect_wa	0.7586
1536	vect_wa	0.758133
1537	vect_wa	0.7728
1538	vect_wa	0.779667
1539	vect_wa	0.766467
1540	vect_wa	0.8256
1541	vect_wa	0.784867
1542	vect_wa	0.802267
1543	vect_wa	0.8
1544	vect_wa	0.818
1545	vect_wa	0.806333
1546	vect_wa	0.816867
1547	vect_wa	0.957067
1548	vect_wa	0.789533
1549	vect_wa	0.809133
1550	vect_wa	0.7778
1551	vect_wa	0.797533
1552	vect_wa	0.834933
1553	vect_wa	0.824133
1554	vect_wa	0.853667
1555	vect_wa	0.848667
1556	vect_wa	0.913467
1557	vect_wa	0.806933
1558	vect_wa	0.790533
1559	vect_wa	0.8072
1560	vect_wa	0.827533
1561	vect_wa	0.817867
1562	vect_wa	0.8356
1563	vect_wa	0.821267
1564	vect_wa	0.930733
1565	vect_wa	0.881267
1566	vect_wa	0.9052
1567	vect_wa	0.966867
1568	vect_wa	0.969
1569	vect_wa	0.980267
1570	vect_wa	0.960933
1571	vect_wa	0.981133
1572	vect_wa	0.834067
1573	vect_wa	0.850533
1574	vect_wa	0.905067
1575	vect_wa	0.905867
1576	vect_wa	0.939867
1577	vect_wa	0.891867
1578	vect_wa	0.901133
1579	vect_wa	0.908067
1580	vect_wa	0.910067
1581	vect_wa	0.9248
1582	vect_wa	0.933733
1583	vect_wa	0.919333
1584	vect_wa	0.919667
1585	vect_wa	0.921867
1586	vect_wa	0.9224
1587	vect_wa	0.944667
1588	vect_wa	0.952067
1589	vect_wa	0.905667
1590	vect_wa	0.900667
1591	vect_wa	0.943333
1592	vect_wa	0.944533
1593	vect_wa	0.919133
1594	vect_wa	0.929133
1595	vect_wa	0.9254
1596	vect_wa	0.918467
1597	vect_wa	0.857867
1598	vect_wa	0.818467
1599	vect_wa	0.939267
1600	vect_wa	0.923267
1601	vect_wa	0.942333
1602	vect_wa	0.937933
1603	vect_wa	0.949
1604	vect_wa	0.939667
1605	vect_wa	0.942867
1606	vect_wa	0.948867
1607	vect_wa	0.931867
1608	vect_wa	0.9394
1609	vect_wa	0.940467
1610	vect_wa	0.9204
1611	vect_wa	0.974533
1612	vect_wa	0.935733
1613	vect_wa	0.941667
1614	vect_wa	0.934
1615	vect_wa	0.942867
1616	vect_wa	0.934933
1617	vect_wa	0.937333
1618	vect_wa	0.979667
1619	vect_wa	0.959
1620	vect_wa	0.971333
1621	vect_wa	0.989867
1622	vect_wa	0.9402
1623	vect_wa	0.9756
1624	vect_wa	0.977067
1625	vect_wa	0.979133
1626	vect_wa	0.978
1627	vect_wa	0.8744
1628	vect_wa	0.877267
1629	vect_wa	0.832
1630	vect_wa	0.827067
1631	vect_wa	0.797267
1632	vect_wa	0.837933
1633	vect_wa	0.8356
1634	vect_wa	0.8516
1635	vect_wa	0.806533
1636	vect_wa	0.839333
1637	vect_wa	0.831333
1638	vect_wa	0.769733
1639	vect_wa	0.785133
1640	vect_wa	0.768733
1641	vect_wa	0.784667
1642	vect_wa	0.765867
1643	vect_wa	0.7936
1644	vect_wa	0.743467
1645	vect_wa	0.794533
1646	vect_wa	0.787467
1647	vect_wa	0.794067
1648	vect_wa	0.4822
1649	vect_wa	0.656867
1650	vect_wa	0.657
1651	vect_wa	0.8176
1652	vect_wa	0.9014
1653	vect_wa	0.893867
1654	vect_wa	0.886733
1655	vect_wa	0.9076
1656	vect_wa	0.910667
1657	vect_wa	0.889467
1658	vect_wa	0.8966
1659	vect_wa	0.850667
1660	vect_wa	0.860733
1661	vect_wa	0.788733
1662	vect_wa	0.7876
1663	vect_wa	0.767067
1664	vect_wa	0.7852
1665	vect_wa	0.7914
1666	vect_wa	0.811133
1667	vect_wa	0.802467
1668	vect_wa	0.7988
1669	vect_wa	0.7764
1670	vect_wa	0.813333
1671	vect_wa	0.795733
1672	vect_wa	0.801267
1673	vect_wa	0.8014
1674	vect_wa	0.797733
1675	vect_wa	0.7806
1676	vect_wa	0.768733
1677	vect_wa	0.787867
1678	vect_wa	0.7834
1679	vect_wa	0.8154
1680	vect_wa	0.823333
1681	vect_wa	0.900733
1682	vect_wa	0.871867
1683	vect_wa	0.888933
1684	vect_wa	0.865867
1685	vect_wa	0.893867
1686	vect_wa	0.882333
1687	vect_wa	0.8778
1688	vect_wa	0.887667
1689	vect_wa	0.8666
1690	vect_wa	0.871333
1691	vect_wa	0.784933
1692	vect_wa	0.7756
1693	vect_wa	0.7858
1694	vect_wa	0.784733
1695	vect_wa	0.7934
1696	vect_wa	0.7766
1697	vect_wa	0.7714
1698	vect_wa	0.725467
1699	vect_wa	0.722267
1700	vect_wa	0.724333
1701	vect_wa	0.6826
1702	vect_wa	0.667733
1703	vect_wa	0.679867
1704	vect_wa	0.655467
1705	vect_wa	0.651533
1706	vect_wa	0.8588
1707	vect_wa	0.876133
1708	vect_wa	0.863067
1709	vect_wa	0.859067
1710	vect_wa	0.8178
1711	vect_wa	0.8252
1712	vect_wa	0.816333
1713	vect_wa	0.777
1714	vect_wa	0.957333
1715	vect_wa	0.9386
1716	vect_wa	0.932933
1717	vect_wa	0.932533
1718	vect_wa	0.932733
1719	vect_wa	0.933933
1720	vect_wa	0.956933
1721	vect_wa	0.916933
1722	vect_wa	0.960267
1723	vect_wa	0.943267
1724	vect_wa	0.946133
1725	vect_wa	0.9542
1726	vect_wa	0.939333
1727	vect_wa	0.952267
1728	vect_wa	0.976267
1729	vect_wa	0.947733
1730	vect_wa	0.9452
1731	vect_wa	0.7534
1732	vect_wa	0.714533
1733	vect_wa	0.743933
1734	vect_wa	0.734067
1735	vect_wa	0.747867
1736	vect_wa	0.767067
1737	vect_wa	0.745933
1738	vect_wa	0.746
1739	vect_wa	0.7472
1740	vect_wa	0.764133
1741	vect_wa	0.7656
1742	vect_wa	0.7904
1743	vect_wa	0.843133
1744	vect_wa	0.847667
1745	vect_wa	0.852133
1746	vect_wa	0.846867
1747	vect_wa	0.820467
1748	vect_wa	0.859733
1749	vect_wa	0.843333
1750	vect_wa	0.837
1751	vect_wa	0.822
1752	vect_wa	0.831333
1753	vect_wa	0.810733
1754	vect_wa	0.820733
1755	vect_wa	0.8208
1756	vect_wa	0.942267
1757	vect_wa	0.942467
1758	vect_wa	0.9324
1759	vect_wa	0.939067
1760	vect_wa	0.928933
1761	vect_wa	0.749333
1762	vect_wa	0.735267
1763	vect_wa	0.730133
1764	vect_wa	0.7118
1765	vect_wa	0.7208
1766	vect_wa	0.9014
1767	vect_wa	0.9062
1768	vect_wa	0.887667
1769	vect_wa	0.9098
1770	vect_wa	0.915333
1771	vect_wa	0.898733
1772	vect_wa	0.898533
1773	vect_wa	0.9326
1774	vect_wa	0.931533
1775	vect_wa	0.9448
1776	vect_wa	0.734067
1777	vect_wa	0.726733
1778	vect_wa	0.719
1779	vect_wa	0.740133
1780	vect_wa	0.7244
1781	vect_wa	0.725067
1782	vect_wa	0.7222
1783	vect_wa	0.672267
1784	vect_wa	0.659733
1785	vect_wa	0.678267
1786	vect_wa	0.6512
1787	vect_wa	0.7096
1788	vect_wa	0.672933
1789	vect_wa	0.7076
1790	vect_wa	0.765
1791	vect_wa	0.669267
1792	vect_wa	0.711133
1793	vect_wa	0.723933
1794	vect_wa	0.745267
1795	vect_wa	0.749067
1796	vect_wa	0.736333
1797	vect_wa	0.776133
1798	vect_wa	0.7366
1799	vect_wa	0.725067
1800	vect_wa	0.7626
1801	vect_wa	0.7704
1802	vect_wa	0.738067
1803	vect_wa	0.7416
1804	vect_wa	0.704
1805	vect_wa	0.6854
1806	vect_wa	0.6754
1807	vect_wa	0.718267
1808	vect_wa	0.704333
1809	vect_wa	0.710133
1810	vect_wa	0.6844
1811	vect_wa	0.779867
1812	vect_wa	0.702667
1813	vect_wa	0.700867
1814	vect_wa	0.695933
1815	vect_wa	0.696867
1816	vect_wa	0.6834
1817	vect_wa	0.723867
1818	vect_wa	0.952533
1819	vect_wa	0.7188
1820	vect_wa	0.732067
1821	vect_wa	0.693267
1822	vect_wa	0.7246
1823	vect_wa	0.778733
1824	vect_wa	0.7434
1825	vect_wa	0.7902
1826	vect_wa	0.801067
1827	vect_wa	0.899267
1828	vect_wa	0.726533
1829	vect_wa	0.715667
1830	vect_wa	0.752933
1831	vect_wa	0.762
1832	vect_wa	0.7372
1833	vect_wa	0.797
1834	vect_wa	0.770933
1835	vect_wa	0.915
1836	vect_wa	0.854667
1837	vect_wa	0.893667
1838	vect_wa	0.950067
1839	vect_wa	0.953067
1840	vect_wa	0.974867
1841	vect_wa	0.954667
1842	vect_wa	0.974067
1843	vect_wa	0.7132
1844	vect_wa	0.7438
1845	vect_wa	0.862267
1846	vect_wa	0.843867
1847	vect_wa	0.910467
1848	vect_wa	0.863133
1849	vect_wa	0.8854
1850	vect_wa	0.879133
1851	vect_wa	0.900133
1852	vect_wa	0.928667
1853	vect_wa	0.930533
1854	vect_wa	0.911333
1855	vect_wa	0.921667
1856	vect_wa	0.9238
1857	vect_wa	0.920533
1858	vect_wa	0.919467
1859	vect_wa	0.9274
1860	vect_wa	0.901667
1861	vect_wa	0.8916
1862	vect_wa	0.932267
1863	vect_wa	0.9294
1864	vect_wa	0.927467
1865	vect_wa	0.9316
1866	vect_wa	0.923533
1867	vect_wa	0.907733
1868	vect_wa	0.8718
1869	vect_wa	0.809667
1870	vect_wa	0.930733
1871	vect_wa	0.8884
1872	vect_wa	0.923667
1873	vect_wa	0.928467
1874	vect_wa	0.942267
1875	vect_wa	0.925267
1876	vect_wa	0.932667
1877	vect_wa	0.9446
1878	vect_wa	0.923867
1879	vect_wa	0.936067
1880	vect_wa	0.937533
1881	vect_wa	0.9202
1882	vect_wa	0.960733
1883	vect_wa	0.929733
1884	vect_wa	0.928533
1885	vect_wa	0.9312
1886	vect_wa	0.9384
1887	vect_wa	0.9346
1888	vect_wa	0.930667
1889	vect_wa	0.9712
1890	vect_wa	0.9452
1891	vect_wa	0.9566
1892	vect_wa	0.979267
1893	vect_wa	0.9254
1894	vect_wa	0.966933
1895	vect_wa	0.967933
1896	vect_wa	0.9748
1897	vect_wa	0.9678
1898	vect_wa	0.818267
1899	vect_wa	0.825933
1900	vect_wa	0.716867
1901	vect_wa	0.725733
1902	vect_wa	0.680867
1903	vect_wa	0.7866
1904	vect_wa	0.7728
1905	vect_wa	0.791267
1906	vect_wa	0.766533
1907	vect_wa	0.815867
1908	vect_wa	0.803267
1909	vect_wa	0.710267
1910	vect_wa	0.7458
1911	vect_wa	0.700933
1912	vect_wa	0.7098
1913	vect_wa	0.7128
1914	vect_wa	0.727
1915	vect_wa	0.7016
1916	vect_wa	0.732067
1917	vect_wa	0.7104
1918	vect_wa	0.7124
1919	vect_wa	0.675867
1920	vect_wa	0.669
1921	vect_wa	0.825133
1922	vect_wa	0.8994
1923	vect_wa	0.894533
1924	vect_wa	0.890467
1925	vect_wa	0.908067
1926	vect_wa	0.915333
1927	vect_wa	0.895067
1928	vect_wa	0.9014
1929	vect_wa	0.8404
1930	vect_wa	0.852
1931	vect_wa	0.750467
1932	vect_wa	0.739533
1933	vect_wa	0.722
1934	vect_wa	0.751733
1935	vect_wa	0.754067
1936	vect_wa	0.7874
1937	vect_wa	0.773267
1938	vect_wa	0.767867
1939	vect_wa	0.7466
1940	vect_wa	0.784533
1941	vect_wa	0.780533
1942	vect_wa	0.798867
1943	vect_wa	0.788667
1944	vect_wa	0.796267
1945	vect_wa	0.765267
1946	vect_wa	0.755333
1947	vect_wa	0.773133
1948	vect_wa	0.776133
1949	vect_wa	0.821867
1950	vect_wa	0.824467
1951	vect_wa	0.911133
1952	vect_wa	0.888867
1953	vect_wa	0.9032
1954	vect_wa	0.8836
1955	vect_wa	0.903333
1956	vect_wa	0.898133
1957	vect_wa	0.8904
1958	vect_wa	0.903267
1959	vect_wa	0.882067
1960	vect_wa	0.8878
1961	vect_wa	0.800133
1962	vect_wa	0.782067
1963	vect_wa	0.794733
1964	vect_wa	0.788533
1965	vect_wa	0.803933
1966	vect_wa	0.7848
1967	vect_wa	0.775667
1968	vect_wa	0.736933
1969	vect_wa	0.7246
1970	vect_wa	0.7274
1971	vect_wa	0.680533
1972	vect_wa	0.673533
1973	vect_wa	0.6784
1974	vect_wa	0.6522
1975	vect_wa	0.645467
1976	vect_wa	0.875533
1977	vect_wa	0.887533
1978	vect_wa	0.884733
1979	vect_wa	0.8784
1980	vect_wa	0.833133
1981	vect_wa	0.830067
1982	vect_wa	0.826533
1983	vect_wa	0.792133
1984	vect_wa	0.9658
1985	vect_wa	0.944533
1986	vect_wa	0.939067
1987	vect_wa	0.936667
1988	vect_wa	0.944067
1989	vect_wa	0.941
1990	vect_wa	0.965067
1991	vect_wa	0.932533
1992	vect_wa	0.972067
1993	vect_wa	0.953467
1994	vect_wa	0.957867
1995	vect_wa	0.959067
1996	vect_wa	0.951467
1997	vect_wa	0.960267
1998	vect_wa	0.980733
1999	vect_wa	0.9546
[truncated: 75,007 more rows]

## Sheet: Fig.1e
	Row.names	Continent.x	nutrient.x	mean.x	mean.y	Continent.y	nutrient.y	se.x	se.y
1	1	AU	1	-0.212646	-0.0472726	AU	1	0.00742422	0.00353256
2	10	FALSE	5	-0.00471157	0.22378	FALSE	5	0.0204983	0.0147953
3	11	AU	7	-0.202716	-0.0188919	AU	7	0.00510603	0.014714
4	12	FALSE	7	-0.0277885	0.162159	FALSE	7	0.0181362	0.0167134
5	13	AU	8	-0.220192	-0.0725687	AU	8	0.0142562	0.00609812
6	14	FALSE	8	0.122213	0.0501051	FALSE	8	0.0226054	0.00905676
7	15	AU	9	0.112405	-0.200606	AU	9	0.0215034	0.0105097
8	16	FALSE	9	-0.000211573	0.0573857	FALSE	9	0.0290157	0.00459608
9	17	AU	10	-0.188169	-0.114838	AU	10	0.0222009	0.0112117
10	18	FALSE	10	-0.058643	0.0686219	FALSE	10	0.0176011	0.0122158
11	19	AU	11	0.128796	-0.263068	AU	11	0.0206592	0.00742875
12	2	FALSE	1	-0.0996854	0.123997	FALSE	1	0.00942944	0.0107078
13	20	FALSE	11	0.160789	0.115381	FALSE	11	0.00927657	0.00635973
14	21	AU	12	0.2275	-0.245604	AU	12	0.00799576	0.00715271
15	22	FALSE	12	0.0819051	0.102193	FALSE	12	0.0230927	0.00466449
16	23	AU	13	-0.26089	-0.0952989	AU	13	0.00583662	0.00254394
17	24	FALSE	13	-0.23551	0.0634894	FALSE	13	0.00314288	0.00261619
18	25	AU	14	-0.351916	-0.0340436	AU	14	0.0019253	0.00237935
19	26	FALSE	14	0.00368069	0.160903	FALSE	14	0.0159421	0.0111438
20	27	AU	15	-0.126672	-0.116792	AU	15	0.0521291	0.0160073
21	28	FALSE	15	-0.124288	0.0515802	FALSE	15	0.0323712	0.0142306
22	29	AU	16	-0.309118	-0.017932	AU	16	0.00773462	0.00563395
23	3	AU	2	-0.242082	-0.0825752	AU	2	0.0140763	0.00939765
24	30	FALSE	16	-0.104529	0.157434	FALSE	16	0.00934454	0.00190085
25	31	AU	17	-0.0217199	-0.0842435	AU	17	0.01111	0.00523949
26	32	FALSE	17	0.243043	0.0516925	FALSE	17	0.01275	0.00479377
27	33	AU	19	-0.131072	-0.0788413	AU	19	0.00451291	0.00435026
28	34	FALSE	19	0.0226619	0.0597439	FALSE	19	0.0297986	0.0141449
29	35	AU	20	0.127844	0.150077	AU	20	0.00906017	0.00607682
30	36	FALSE	20	0.15905	0.136081	FALSE	20	0.015685	0.00745383
31	37	AU	21	-0.205214	0.0624154	AU	21	0.0043934	0.0053872
32	38	FALSE	21	0.210404	0.181187	FALSE	21	0.0116454	0.00713245
33	39	AU	22	-0.184972	0.00141513	AU	22	0.0370646	0.00817716
34	4	FALSE	2	-0.107555	0.14604	FALSE	2	0.00960054	0.011984
35	40	FALSE	22	0.0740598	0.125618	FALSE	22	0.0205423	0.0217601
36	41	AU	23	-0.282999	0.00994758	AU	23	0.00645438	0.00536553
37	42	FALSE	23	0.161525	0.232704	FALSE	23	0.0109099	0.0143785
38	43	AU	24	-0.31986	-0.07735	AU	24	0.0039248	0.00328946
39	44	FALSE	24	0.0568738	0.259045	FALSE	24	0.0107589	0.0167676
40	45	AU	25	-0.338032	-0.0348022	AU	25	0.0048253	0.00559403
41	46	FALSE	25	-0.0748268	0.207629	FALSE	25	0.0231499	0.0136197
42	47	AU	26	-0.327956	-0.00926951	AU	26	0.0153634	0.00270957
43	48	FALSE	26	0.000236071	0.241058	FALSE	26	0.0142605	0.00485354
44	49	AU	27	-0.215429	-0.0293148	AU	27	0.010005	0.00794141
45	5	AU	3	0.0473835	-0.255618	AU	3	0.0136358	0.00522903
46	50	FALSE	27	0.095788	0.205217	FALSE	27	0.021443	0.00881106
47	51	AU	28	-0.195932	-0.0455644	AU	28	0.101591	0.0304326
48	52	FALSE	28	-0.124369	0.117414	FALSE	28	0.0101076	0.00918961
49	53	AU	29	-0.14139	-0.0752197	AU	29	0.0215882	0.00866225
50	54	FALSE	29	0.0898786	0.0881672	FALSE	29	0.0167895	0.0141514
51	55	AU	30	-0.279537	-0.0338058	AU	30	0.00737918	0.0106887
52	56	FALSE	30	-0.113504	0.141272	FALSE	30	0.0131304	0.0103362
53	57	AU	31	-0.0315542	-0.137153	AU	31	0.0518153	0.00665798
54	58	FALSE	31	0.261219	0.1808	FALSE	31	0.0481575	0.00974153
55	59	AU	32	0.133518	-0.206617	AU	32	0.00978942	0.0137121
56	6	FALSE	3	0.00665839	-0.0206881	FALSE	3	0.0142685	0.0159912
57	60	FALSE	32	0.0842944	0.0151396	FALSE	32	0.0217819	0.00646411
58	61	AU	33	0.0744517	-0.205831	AU	33	0.0452107	0.0229543
59	62	FALSE	33	0.191665	0.0695164	FALSE	33	0.0281856	0.0123131
60	63	AU	34	0.0875797	-0.233709	AU	34	0.0383424	0.00875577
61	64	FALSE	34	0.318634	0.106117	FALSE	34	0.0169851	0.00309347
62	65	AU	35	0.242078	-0.24702	AU	35	0.00588938	0.0149607
63	66	FALSE	35	0.352759	0.0323873	FALSE	35	0.0123298	0.0138787
64	67	AU	36	0.193428	-0.208736	AU	36	0.00797467	0.0056176
65	68	FALSE	36	0.310542	0.0806809	FALSE	36	0.0085162	0.00858169
66	69	AU	37	-0.102593	-0.167817	AU	37	0.0077167	0.00817165
67	7	AU	4	-0.15672	-0.170381	AU	4	0.00499037	0.00500879
68	70	FALSE	37	0.088009	0.00542411	FALSE	37	0.0171574	0.00735439
69	71	AU	38	0.228002	-0.203335	AU	38	0.0278934	0.0129744
70	72	FALSE	38	0.20091	0.113469	FALSE	38	0.0126405	0.00912397
71	73	AU	39	0.257961	-0.251398	AU	39	0.0225946	0.00631918
72	74	FALSE	39	0.116363	0.0496084	FALSE	39	0.00708892	0.0137277
73	75	AU	40	0.270797	-0.232669	AU	40	0.0110449	0.0104827
74	76	FALSE	40	0.248326	0.0993001	FALSE	40	0.00377425	0.00495639
75	77	AU	41	0.236477	-0.206051	AU	41	0.0155639	0.0106891
76	78	FALSE	41	0.294793	0.0469484	FALSE	41	0.0108446	0.0155002
77	79	AU	42	-0.0683373	-0.093746	AU	42	0.0426802	0.0239188
78	8	FALSE	4	-0.219211	0.0366726	FALSE	4	0.00906655	0.0114485
79	80	FALSE	42	0.266571	0.0293338	FALSE	42	0.0212579	0.00523498
80	81	AU	43	-0.0723756	-0.067393	AU	43	0.00858496	0.00617265
81	82	FALSE	43	0.247228	-0.091375	FALSE	43	0.00394659	0.00852922
82	9	AU	5	-0.215622	-0.0134665	AU	5	0.00791911	0.0146842

## Sheet: Fig.1f
	Row.names	Continent.x	nutrient.x	mean.x	mean.y	Continent.y	nutrient.y	se.x	se.y
1	1	AU	1	-0.193854	-0.0524052	AU	1	0.00760077	0.00263457
2	10	G	5	-0.0553959	0.300153	G	5	0.00793206	0.00682239
3	11	AU	6	-0.0236504	0.258257	AU	6	0.00699443	0.00732318
4	12	G	6	0.0411545	0.332366	G	6	0.00655034	0.00574013
5	13	AU	7	-0.185199	0.0321775	AU	7	0.00664694	0.0247352
6	14	G	7	0.0018306	0.310955	G	7	0.0148185	0.00344946
7	15	AU	8	-0.185511	-0.139031	AU	8	0.0178329	0.0068104
8	16	G	8	-0.0687937	0.106749	G	8	0.0228089	0.0202286
9	17	AU	9	0.197242	-0.137111	AU	9	0.0237642	0.00662622
10	18	G	9	-0.0112128	0.12678	G	9	0.0325944	0.0193093
11	19	AU	10	-0.132323	-0.206343	AU	10	0.0253075	0.00498268
12	2	G	1	-0.0233415	0.0805481	G	1	0.0113539	0.00958579
13	20	G	10	-0.21355	0.00668297	G	10	0.00934649	0.0157919
14	21	AU	11	0.236196	-0.212828	AU	11	0.0215196	0.00670803
15	22	G	11	0.281187	-0.101644	G	11	0.0161728	0.0112516
16	23	AU	12	0.270026	-0.136766	AU	12	0.00760968	0.00966493
17	24	G	12	0.157416	0.0504746	G	12	0.0178446	0.0168892
18	25	AU	13	-0.222227	-0.18518	AU	13	0.00516802	0.00479342
19	26	G	13	-0.148845	-0.0571032	G	13	0.0253068	0.00970464
20	27	AU	14	-0.326215	-0.124496	AU	14	0.00208499	0.00182636
21	28	G	14	0.0121927	0.178136	G	14	0.0157201	0.0157531
22	29	AU	15	-0.115451	-0.0969594	AU	15	0.0592123	0.00977949
23	3	AU	2	-0.214171	-0.125971	AU	2	0.0140502	0.00601693
24	30	G	15	0.0247391	0.0617826	G	15	0.0171498	0.0186183
25	31	AU	16	-0.290748	-0.078672	AU	16	0.00771685	0.00252413
26	32	G	16	-0.0860563	0.0310825	G	16	0.0160649	0.00812664
27	33	AU	17	0.0289829	-0.0859252	AU	17	0.0113201	0.00619179
28	34	G	17	0.100798	-0.00982236	G	17	0.0239012	0.00937026
29	35	AU	18	0.177144	-0.173215	AU	18	0.0128434	0.00293052
30	36	G	18	-0.00355916	-0.0863031	G	18	0.0124324	0.00814382
31	37	AU	19	-0.092971	-0.170213	AU	19	0.00428848	0.00468899
32	38	G	19	-0.0856346	-0.0514928	G	19	0.0193462	0.0152332
33	39	AU	20	0.14774	0.268639	AU	20	0.00933674	0.00764623
34	4	G	2	-0.143366	-0.00198379	G	2	0.016739	0.0135494
35	40	G	20	-0.123724	0.13857	G	20	0.0168055	0.0113909
36	41	AU	21	-0.190595	-0.0191738	AU	21	0.00411867	0.00611689
37	42	G	21	0.192244	0.196416	G	21	0.00703281	0.00704921
38	43	AU	23	-0.257586	-0.102419	AU	23	0.00611437	0.00634592
39	44	G	23	0.156689	0.250707	G	23	0.0113991	0.00333991
40	45	AU	24	-0.278763	-0.153019	AU	24	0.00315679	0.00284005
41	46	G	24	0.0586765	0.238659	G	24	0.0149559	0.0180985
42	47	AU	25	-0.301579	-0.110994	AU	25	0.00540253	0.00378524
43	48	G	25	-0.0514969	0.0843613	G	25	0.0136968	0.00740243
44	49	AU	27	-0.186798	-0.130234	AU	27	0.011363	0.00435488
45	5	AU	3	0.124237	-0.12656	AU	3	0.0136196	0.00289899
46	50	G	27	0.00586008	0.127273	G	27	0.0195723	0.00894875
47	51	AU	28	-0.162621	-0.0803428	AU	28	0.100757	0.0208923
48	52	G	28	0.00647036	0.132161	G	28	0.0158139	0.00702819
49	53	AU	30	-0.241871	-0.103798	AU	30	0.00876813	0.0103072
50	54	G	30	0.0378638	0.158901	G	30	0.0116016	0.0129729
51	55	AU	31	0.000234364	-0.0511049	AU	31	0.0476546	0.0231251
52	56	G	31	0.0319026	0.253047	G	31	0.0117591	0.00683092
53	57	AU	32	0.187779	-0.151881	AU	32	0.0109752	0.0119577
54	58	G	32	-0.0358528	0.0153494	G	32	0.0128186	0.0113747
55	59	AU	33	0.113696	-0.155631	AU	33	0.054233	0.00685237
56	6	G	3	-0.0896393	0.0512211	G	3	0.0276528	0.0132474
57	60	G	33	0.0887343	-0.00718671	G	33	0.0107232	0.017657
58	61	AU	34	0.155209	-0.137966	AU	34	0.040512	0.00944113
59	62	G	34	0.328155	-0.120849	G	34	0.0287699	0.024808
60	63	AU	35	0.308646	-0.15792	AU	35	0.00995198	0.00808822
61	64	G	35	0.384383	-0.0675138	G	35	0.00608435	0.0196596
62	65	AU	39	0.300816	-0.165743	AU	39	0.0212026	0.00765148
63	66	G	39	0.326546	-0.129496	G	39	0.0121952	0.00921114
64	67	AU	40	0.339683	-0.170106	AU	40	0.0096777	0.00853744
65	68	G	40	0.370357	-0.0459653	G	40	0.0111748	0.0107117
66	69	AU	41	0.285745	-0.144291	AU	41	0.0264577	0.00895655
67	7	AU	4	-0.0935148	-0.122648	AU	4	0.00564067	0.00496617
68	70	G	41	0.305715	-0.026499	G	41	0.0145202	0.0128107
69	71	AU	42	0.030316	-0.122228	AU	42	0.0465165	0.0134432
70	72	G	42	0.152854	0.044279	G	42	0.00659404	0.0227936
71	73	AU	44	-0.248258	-0.0122859	AU	44	0.00468492	0.00645974
72	74	G	44	0.108702	0.0349613	G	44	0.0113336	0.00591671
73	8	G	4	-0.1162	0.0928413	G	4	0.0199875	0.00485959
74	9	AU	5	-0.186771	0.0291264	AU	5	0.00853822	0.0161037

## Sheet: Fig.1g
	Row.names	Continent.x	nutrient.x	mean.x	mean.y	Continent.y	nutrient.y	se.x	se.y
1	1	AU	2	0.226011	-0.0764655	AU	2	0.022528	0.0119535
2	10	W	6	-0.261238	-0.306787	W	6	0.00548385	0.0056982
3	11	AU	7	0.256619	0.0553065	AU	7	0.00474955	0.0077149
4	12	W	7	-0.25175	-0.354954	W	7	0.00565419	0.00349431
5	13	AU	8	0.257716	0.0500769	AU	8	0.00873938	0.013206
6	14	W	8	-0.218225	-0.0842523	W	8	0.00760814	0.0162171
7	15	AU	9	-0.0377078	0.236698	AU	9	0.0192617	0.0133935
8	16	W	9	-0.170151	-0.0909383	W	9	0.0187133	0.0197529
9	17	AU	11	-0.139458	0.195029	AU	11	0.0249077	0.00955668
10	18	W	11	-0.232043	-0.0441728	W	11	0.0131477	0.0174749
11	19	AU	12	-0.166408	0.273253	AU	12	0.00792593	0.00577512
12	2	W	2	0.178418	-0.0457289	W	2	0.0164094	0.005968
13	20	W	12	-0.279039	-0.12047	W	12	0.00450895	0.0091562
14	21	AU	14	0.348724	-0.0295803	AU	14	0.00263125	0.00181716
15	22	W	14	-0.160415	-0.166654	W	14	0.00590653	0.0130973
16	23	AU	15	0.119211	-0.0352	AU	15	0.0580166	0.0192615
17	24	W	15	-0.131654	-0.19849	W	15	0.0234095	0.0239633
18	25	AU	17	0.0885067	0.0944884	AU	17	0.00904451	0.00542002
19	26	W	17	-0.153868	0.100616	W	17	0.0121546	0.0194857
20	27	AU	18	-0.0740391	0.184647	AU	18	0.0114315	0.00835562
21	28	W	18	-0.0506094	-0.032498	W	18	0.0157125	0.0203765
22	29	AU	19	0.186111	0.0655072	AU	19	0.00473613	0.00600741
23	3	AU	3	-0.0288877	0.167038	AU	3	0.012868	0.00977216
24	30	W	19	0.0132586	-0.0150236	W	19	0.0109906	0.00602701
25	31	AU	20	-0.0482213	0.0525865	AU	20	0.0112595	0.00594541
26	32	W	20	-0.203016	-0.0525779	W	20	0.00726148	0.0134146
27	33	AU	21	0.29329	-0.0266323	AU	21	0.00110163	0.00154816
28	34	W	21	0.243761	-0.0652867	W	21	0.00939398	0.00243031
29	35	AU	23	0.339325	-0.010353	AU	23	0.00654173	0.00267223
30	36	W	23	0.228461	-0.0871456	W	23	0.0144478	0.00542576
31	37	AU	24	0.32699	-0.0304634	AU	24	0.00499572	0.00199449
32	38	W	24	0.0554854	-0.184131	W	24	0.011377	0.00724672
33	39	AU	25	0.351125	-0.0310241	AU	25	0.00649376	0.00424712
34	4	W	3	-0.0664201	-0.238155	W	3	0.0330844	0.0376629
35	40	W	25	0.144756	-0.142989	W	25	0.0193307	0.0117884
36	41	AU	26	0.353187	-0.0225209	AU	26	0.0148909	0.00114324
37	42	W	26	0.0246328	-0.152837	W	26	0.0149492	0.00865667
38	43	AU	27	0.266759	0.0123993	AU	27	0.00795494	0.00764403
39	44	W	27	-0.0180316	-0.0937558	W	27	0.0138452	0.00750445
40	45	AU	28	0.235205	0.0454259	AU	28	0.0955764	0.0419501
41	46	W	28	-0.0184554	-0.138887	W	28	0.0193024	0.00555986
42	47	AU	29	0.196847	0.0818118	AU	29	0.0263041	0.0142861
43	48	W	29	0.0510055	-0.0803954	W	29	0.0234473	0.0122365
44	49	AU	30	0.316409	0.0290291	AU	30	0.00550304	0.00997049
45	5	AU	4	0.130674	-0.0559641	AU	4	0.00686863	0.0130507
46	50	W	30	-0.0351942	-0.0645633	W	30	0.0352869	0.0217663
47	51	AU	31	0.0917423	0.156192	AU	31	0.048689	0.0172495
48	52	W	31	-0.214771	0.0139099	W	31	0.0237927	0.0168089
49	53	AU	32	-0.103053	0.172225	AU	32	0.0102667	0.0099222
50	54	W	32	-0.077415	0.0609429	W	32	0.00899245	0.0110112
51	55	AU	33	0.0294775	0.211444	AU	33	0.0473437	0.0309099
52	56	W	33	-0.0324618	-0.0766871	W	33	0.0186738	0.0231636
53	57	AU	34	0.00726199	0.231962	AU	34	0.0158638	0.017547
54	58	W	34	-0.192059	0.0797689	W	34	0.0217568	0.0103694
55	59	AU	35	-0.151523	0.295055	AU	35	0.00767753	0.00802356
56	6	W	4	-0.142527	-0.351502	W	4	0.00805329	0.00763754
57	60	W	35	-0.206094	0.112956	W	35	0.0214076	0.0192251
58	61	AU	36	-0.107122	0.27416	AU	36	0.00653296	0.00559615
59	62	W	36	-0.205033	0.157851	W	36	0.00743201	0.0100952
60	63	AU	38	-0.114845	0.294123	AU	38	0.0235397	0.0165618
61	64	W	38	-0.0595717	-0.0669026	W	38	0.0185237	0.0233105
62	65	AU	39	-0.149113	0.314341	AU	39	0.0180371	0.00902663
63	66	W	39	-0.00275845	-0.0368767	W	39	0.0193635	0.0096803
64	67	AU	40	-0.189304	0.289841	AU	40	0.0106319	0.0108799
65	68	W	40	-0.219571	0.0197803	W	40	0.0100028	0.0184389
66	69	AU	41	-0.198414	0.222624	AU	41	0.0131227	0.0151023
67	7	AU	5	0.246488	-0.036623	AU	5	0.00640599	0.0112852
68	70	W	41	-0.117496	-0.0266482	W	41	0.0240017	0.0246352
69	71	AU	42	0.149335	0.112113	AU	42	0.039656	0.0311816
70	72	W	42	-0.124806	-0.136614	W	42	0.0280387	0.0190158
71	73	AU	43	0.147246	0.0899719	AU	43	0.00888255	0.00684369
72	74	W	43	-0.211883	-0.112034	W	43	0.0184055	0.0199523
73	75	AU	44	0.332159	-0.0294074	AU	44	0.00400853	0.00292845
74	76	W	44	-0.180805	0.0400985	W	44	0.00803753	0.0105548
75	8	W	5	-0.209685	-0.345218	W	5	0.00862679	0.0124189
76	9	AU	6	0.115585	0.0773734	AU	6	0.00616728	0.00349211

## Sheet: Fig. 1h
	vect_aa	vect_ff	vect_gg	vect_ww
1	0.18291	0.482678	0.299553	0.2969
2	0.2543	0.329331	0.588074	0.288295
3	0.231378	0.453239	0.156307	0.457901
4	0.249978	0.230451	0.220138	0.237644
5	0.204446	0.217858	0.19118	0.510201
6	0.265543	0.117807	0.278618	0.264423
7	0.498319	0.262376	0.665913	0.296894
8	0.327714	0.293567	0.224389	0.25164
9	0.239829	0.355156	0.227241	0.363674
10	0.287792	0.254336	0.72344	0.396276
11	0.322136	0.196737	0.261156	0.357107
12	0.32249	0.325226	0.32666	0.288149
13	0.29772	0.34912	0.395987	0.430161
14	0.311738	0.478414	0.480122	0.208055
15	0.533086	0.340586	0.766826	0.252464
16	0.363189	0.310416	0.325562	0.230964
17	0.205699	0.620034	0.379979	0.288715
18	0.178576	0.261044	0.603946	0.585225
19	0.244611	0.220699	0.592683	0.337551
20	0.263192	0.204449	0.499286	0.631121
21	0.23894	0.314597	0.40155	0.382619
22	0.370977	0.225565	0.360437	0.331372
23	0.242186	0.176331	0.554376	0.356519
24	0.316326	0.501696	0.517047	0.501062
25	0.198376	0.297912	0.264982	0.401173
26	0.215347	0.303587	0.232762	0.207525
27	0.223615	0.43905	0.294714	0.354049
28	0.355143	0.338255	0.670572	0.487272
29	0.215509	0.288247	0.20527	0.363181
30	0.330426	0.5948	0.223244	0.263528
31	0.23601	0.144232	0.250083	0.46328
32	0.234338	0.226241	0.312941	0.282985
33	0.384538	0.231328	0.670798	0.317386
34	0.247222	0.230036	0.246921	0.243401
35	0.310145	0.450597	0.239393	0.324155
36	0.255901	0.193216	0.207583	0.449247
37	0.449503	0.223751	0.613593	0.560959
38	0.295094	0.19849	0.251176	0.438532
39	0.32316	0.434715	0.226443	0.30105
40	0.37422	0.263776	0.518076	0.230361
41	0.24976	0.275069	0.264592	0.239113
42	0.3246	0.37763	0.215806	0.298928
43	0.292031	0.16769	0.61845	0.289917
44	0.513983	0.448813	0.588696	0.410923
45	0.367077	0.472795	0.176948	0.250205

[truncated: 45 more sheets: Fig. 1i, Fig. 1j, Fig. 1k, Fig. 2A, Fig. 2B, Fig. 2C, Fig. 3A forest, Fig. 3A grassland, Fig. 3A wetland, Fig. 3B forest, Fig. 3B grassland, Fig. 3B wetland, Fig. 3C-E forest, Fig. 3C-E grassland, Fig. 3C-E wetland, Fig. 4A, Fig. 4B, Fig. 4C-D, Fig. 4E, Fig.S1ab …]
